# Supplementary material for: Systematic evaluation of AML-associated antigens identifies anti-U5 SNRNP200 therapeutic antibodies for the treatment of acute myeloid leukemia
Source: Nat Cancer. 2023 Oct 23;4(12):1675–92. doi: 10.1038/s43018-023-00656-2 (PMC10733148; doi:10.1038/s43018-023-00656-2)
Supplement: Supplementary file 2 — Supplementary Tables 1–4. [file 43018_2023_656_MOESM2_ESM.xlsx]

## Sheet: Supplementary Table 1
Supplementary Table 1. 36-Parameter Spectral Flow Cytometry Panel. Volumes indicated are for up to 5 x 106 bone marrow mononuclear cells (complete final staining volume of 300ul). Live/Dead stain and antibodies listed in bold font are not part of the final staining cocktail as they are incorporated into the pre-stain (see Methods).
Fluorochrome	Antibody	Clone	Volume (ul)	Catalogue #	Supplier
BUV395	CD45RA	5H9	1.2	740315	BD
BUV496	CD4	SK3	5	612937	BD
BUV563	CD11c	B-ly6	3.125	741358	BD
BUV615	CD19	HIB19	6.25	751273	BD
BUV661	CD39	Tu66	6.25	749967	BD
BUV737	CD56	NCAM16.2	2	612766	BD
BUV805	CD8	SK1	1.2	612889	BD
BV421	CCR7	G043H7	5	353208	Biolegend
SB436	CD123	6H6	2.5	353208	Biolegend
cFV450	CD32B	2B6	1	custom	Cytek
BV480	CD28	CD28.2	5	566110	BD
BV510	CD16	3G8	3	563829	BD
PacOrange	CD3	UCHT1	5	CD0330	Invitrogen
BV570	CD20	2H7	5	302331	Biolegend
BV605	CD141	1A4	2	740421	BD
BV650	IgD	IA6-2	1.6	740594	BD
BV711	TIM3	F38-2E2	2.5	345023	Biolegend
BV750	CXCR5	RF8B2	1.2	747111	BD
BV785	PD-1	EH12.2H7	7.5	329929	Biolegend
AF488	CD34	581	2.5	343517	Biolegend
SparkBlue550	CD14	63D3	1.5	367148	Biolegend
PerCP	CD45	2D1	1.2	368506	Biolegend
BB700	CD33	WM53	0.6	742217	BD
PerCP-eF710	CD47	B6H12	0.5	46-0479-42	Invitrogen
PE	CD70	KI-24	20	561935	BD
cFYG584	CD32A	4.3	0.25	custom	Cytek
PE-Dazzle594	CD27	MT271	2.5	356422	Biolegend
PE-Cy5	CD95	DX2	2	305610	Biolegend
PE-Fire700	CD25	CD25-3G10	10	MHCD2524	ThermoFischer
PE-Cy7	CD90	50000000000	1.25	328123	Biolegend
APC	snRNP200	1223	0.3	In house	Biotium
AF647	CD1c	L161	4	331510	Biolegend
APC-R700	CD127	HIL-7R-M21	5	565185	BD
Zombie NIR	live/dead	NA	1	423105	Biolegend
APC-FIRE750	HLA-DR	L243	1.5	307658	Biolegend
APC-FIRE810	CD38	HIT2	0.75	303549	Biolegend

## Sheet: Supplementary Table 2
Supplementary Table 2. Patient-level clinical and genetic characteristics of AML patient cohort used for spectral flow cytometry analysis. *Risk group: F = favorable, I = Intermediate, A = Adverse based on 2022 European LeukemiaNet risk classification1. ** Molecular Alterations: fs = frame shift, dup = duplication, ins = insertion, del = deletion. *** Initial treatment: 7+3 = daunorubicin + cytar…
Sample ID	Age	Sex	Risk Group*	Karyotype	Molecular Alterations**	AML Blast Phenotype	Initial treatment ***
								Treatment category
aml7	75	M	A	Complex	TET2 L579Qfs*22, ASXL1 G710*	CD33 (bright), CD34 (absent), HLA-DR (absent)	7+3	Induction
aml45	60	M	A	Normal	ASLX2 S918Gfs*8, PHF6 C20Ffs*10	CD25 (>50% of blasts), CD33 (dim to negative), CD34 (bright), CD117 (bright), CD123 (bright), HLA-DR	7+3	Induction
						(bright)
aml13	82	M	A	Complex	TET2 K148Nfs*3, KRAS Q61H, DNMT3A L905Rfs*12	CD25 (>10%), CD38 (subset bright), CD34 (bright), CD123 (bright), HLA-DR (intermediate to	Hydroxyurea	Supportive
						absent)
aml9	76	M	F	Normal	DNMT3A R882H, NPM1 W288Cfs*12	CD33 (dim), CD34 (absent), CD38 (partial	Decitabine	Induction (Non-Intensive)
						dim), CD45 (dim), CD123 (bright) and HLA-DR
						(variable)
aml54	54	M	I	Normal	TET2 V1718L	CD4 (dim to absent), CD33 (uniform bright), CD34 (mostly absent), CD38 (uniform),	7+3	Induction
						CD45 (dim), CD123 (uniform bright)
aml64	58	M	A	Normal	PTPN11 F71L, U2AF1 S34F, ASXL1 E635Rfs*15, FLT3 ITD D593_D600dup	CD25 (minor subset), CD33 (bright, uniform), CD34 (bright), CD56,	7+3 with Midostaurin	Induction
						CD123(bright), HLA-DR (bright)
aml25	77	M	A	Complex	NRAS G13D, DNMT3A R556G	CD19 (mostly dim), CD25 (less than 10%), CD33 (variable, bright to dim), CD34 (bright), CD38 (partial dim),	Decitabine	Induction (Non-Intensive)
						CD56(small subset), HLA-DR (variable,
						bright to dim)
aml22	65	M	A	Unclassified	DNMT3A R882H, IDH2 R140Q, RUNX1 T311fs	CD33 (dim), CD38 (slightly dim), HLA-DR (uniform, bright) and CD123 (bright)	7+3 with Enasidenib	Induction (Investigational)
aml63	71	M	A	Complex	FLT3 N841K, TP53 R110P, BCOR N950Kfs*2; whole gene amplifications: KMT2A, CBL; whole gene loss: BAP1, MITF, PPBRM1 ROBO1	CD33 (negative), CD34 (uniform bright), CD38 (variable, bright to negative), CD56 (partial)	Vyxeos	Induction
aml33	74	F	I	Complex	KIT N822K, SETD2 X1572_splice	CD19 (small subset, dim), CD25 (small subset, <10% of blasts), CD33 (dim), CD56 (bright), CD34 (uniform bright), CD123 (uniform bright)	7+3	Induction
aml53	69	M	A	Complex	TP53 A159Pfs*12, TP53 R158P, KMT2D R2645*, GATA1 R243W	CD56 (partial, dim), CD34 (bright), CD38 (variable, bright to absent), CD123 (bright)	Decitabine	Induction (Non-Intensive)
aml32	57	M	A	Normal	KRAS R68S, DNMT3A F732del, NPM1 W288Cfs*12, TET2 K1142_F1147delinsI, NCOR2 D747G	CD33 (absent), CD38 (absent), CD34 (normal)	7+3	Induction
aml21	68	F	A	not available	RUNX1 196K, SH2B3 C450S	CD25 (>10%), CD38 (dim), CD34 (dim)	7+3	Induction
aml29	77	M	A	-Y	TET2 C1271fs, TET2 C1378Y, SF3B1 A1072V	CD34+ CD45 (dim), CD38 (dim), HLA-DR (uniform bright), CD33 (uniform bright), CD56 (bright)	Decitabine with SGN-CD33a	Induction (Investigational)
aml57	62	M	A	Unclassified	TET2 E1137*, NRAS T58I, SRSF2 P95H	CD34+ bright HLA-DR with expression of CD38, CD45, CD71, CD117 and low	7+7	Induction
						CD123
aml44	32	F	A	DEK::NUP214	KRAS Q61H, NRAS G12S, CEBPA P26Lfs*82, WT1 R380Efs*5, CD28 K81E	CD19 (partial dim), CD33 (uniform bright), CD34 (slightly bright), and CD123 (uniform bright), HLA-DR (variable, bright to absent)	7+3 with Midostaurin	Induction
aml17	67	F	F	Normal	NRAS G12D, PTPN11 F71L, IDH2 140Q, NPM1 K189Afs*52, NPM1 E187V, WT1 D464Y	CD33 (bright), CD34 (absent to normal), CD38 (absent to normal), CD123 (bright) and HLA-DR (dim to absent)	7+3	Induction
AML7e	73	M	I	Unclassified	KRAS G13D, NPM1 W288Cfs*12	CD33 (uniform, bright), CD34 (absent), CD38 (uniform), CD123 (bright)	7+3	Induction
AML6e	53	M	A	Complex	CBL X366_splice	CD33 (dim), CD34 (bright), CD123 (bright), HLADR (bright)	7+3	Induction
aml60	6	M	A	RUNX1::RUNX1T1	IDH1 R132C, KIT N822K, BRACA V920I, ERBB2 N124K	CD4 (absent), CD19 (partial, dim),mCD34 (bright), CD38 (dim)	ADE	Induction
aml14	29	F	I	Normal	KRAS G12V, NRAS, G12S, TET2 H702fs	CD33 (uniform bright), CD34 (major subset negative), CD38 (dim), HLA-DR (variable)	7+3	Induction
aml58	57	F	I	Normal	TET2 S354*, TET2 R1516*, DNMT3A R882H	CD19 (partial dim), CD25 (partial dim), CD56 (subset), CD33 (dim),	7+3	Induction
						CD34 (bright to dim), CD123 (bright), HLADR (bright to intermediate), CD38 and CD45
aml19	80	M	A	Complex	TP53 R209*	CD25 (<10%), CD33 (bright), CD34 (bright), CD38 (dim)	Azacitadine + Entospletinib	Induction (Investigational)
aml39	65	F	A	Normal	ASLX1 R693*, CBL R420Q	CD38 (absent to dim), CD56 (partial), CD123 (uniform, bright), and HLA-DR (bright)	No treatment record.
aml2	61	M	A	Unclassified	DNMT3A R882H, IDH2 R140Q, RUNX1 S226delinsTR, JAK2 V617F	CD56 (small subset), CD13 (bright), CD19 (subset), CD33 (variable, dim to absent), CD34 (bright), CD38 (dim),
						CD45 (dim), CD123 (uniform) and HLA-DR (subset absent, major subset bright)
aml10	60	F	A	Complex	DNMT3A R882P, IDH1 R132C, IDH2 R172K	CD4 (absent), CD56 (small subset), CD33 (dim to negative), CD34 (dim), CD38 (variable, normal to dim),	7+3 with Ivosidenib	Induction (Investigational)
						CD45 (dim), CD123 (uniform dim)
aml37	12	M	A	RUNX1::RUNX1T1	ASXL1 E635Rfs*15, KIT T417_D419delinsY, CCND1 E272*, CCND1 V290_R291insG, RTEL1 Q1211Gfs*57	CD19 (negative to intermediate), CD25 (negative to intermediate), CD33 (negative to	ADE	Induction
						intermediate), CD34 (dim to bright), CD38 (dim), CD56 (minute subset), CD123 (bright), HLA-DR (major subset dim to intermediate, minor subset negative)
aml30	80	F	A	Complex	TP53 G245V	CD25 (partial, >10% of blasts), CD33 (dim to intermediate), CD38 (major subset dim to absent), HLADR (slightly bright)	Azacitidine + Venetoclax	Induction (Non-Intensive)
aml59	70	M	I	Normal	TET2 P411_P416dup, NRAS Q61R, DNMT3A Y533Tfs*118, NPM1 288Cfs*12, FLT3 S584_Y591dup, FLT3 L601_K602insGGYDL, FLT3 D835Y, WT1 P376Lfs*76, SMC1A R398Q	CD33 (bright), CD34 (major subset dim to absent, minor subset normal), CD38 (bright), CD56 (partial), and CD123 (bright)	No treatment record.
aml15	10	F	A	DEK::NUP214	NRAS G12S	CD19 (partial dim), CD33 (bright), CD34 (dim to negative), CD123 (bright) and HLADR (dim)	ADE	Induction
aml50	74	M	I	Complex	TET2 T245Pfs*5, DNMT3A R326H, NPM1 loss (-1.5 fold change), TP53 P278A, KMT2A amplification (2.6 fold change)	CD25 (partial, >10% of blasts), CD19 (partial), CD33 (dim to absent), CD34 (bright), CD38 (intermediate to absent),	Decitabine & Entospletinib	Induction (Investigational)
						CD56 (subset), CD71 (dim to absent), CD123 (intermediate to absent), HLA-DR (intermediate to absent)
aml27	62	F	F	Normal	IDH2 R140Q, SRSF2 P95L, NPM1 W288Cfs*12, CUX1 A591Pfs*9, HLA-A S350N	CD4 (absent to intermediate), CD56 (small subset), CD33 (bright), CD34 (absent), CD38 (absent to dim), HLADR	7+3	Induction
						(absent to intermediate)
aml41.fcs	60	M	A	Complex	TET2 449*, TET2 P419Qfs*7, DNMT3A R882C, U2AF1 S34F, SETBP1 E639V, ARID5B L29R, CHEK2 R474C; MYC (amplification 2.4 fold change)	CD33 (bright), CD34 (mostly absent), CD38 (bright)	7+3	Induction
aml5	72	M	A	Normal	RUNX1 R162G, SRSF2 95_R102del, BCOR K1356*	CD25 (>10%), CD19 (minute subset), CD33 (absent), CD34 (bright), CD45 (dim to absent), HLADR (bright), CD123 (bright)	7+3	Induction
aml4	66	M	A	Trisomy 13	RUNX1 L102P, SUZ12 V141A	CD25 (partial), CD33 (dim to negative), CD34 (bright), CD38 (uniform), CD45	iDAC	Induction
						(dim), CD123 (uniform bright)
aml35	72	M	A	Normal	IDH1 R132C, SRSF2 P95H, ASXL1 G646Wfs*12, CREBBP, STAG2 Q1150Kfs*10, ATRX V2300Cfs*22, CREBBP L673I	CD34+ CD25 (partial), CD33 (variable, dim to bright), CD38 (uniform intermediate), CD123 (uniform intermediate)	Azacitidine + Venetoclax	Induction (Non-Intensive)
aml20	24	M	A	RUNX1::RUNX1T1	EZH2 C468Y, KIT 816H, SH2B3 E78K	CD19 (partial), CD15 (partial dim), CD56 (bright), CD34 (largely bright with minor subset dim), CD33 (variable),	7+3	Induction
						CD45 (dim), HLADR (slightly bright), CD38 (dim to absent), CD123 (uniform)
aml16	44	F	F	Trisomy 8	DNMT3A R882H, NPM1 W288Cfs*12	CD33 (bright), CD123 and HLADR (bright)	7+3 with Crenolanib	Induction (Investigational)
aml8	25	F	A	Unclassified	TET2 P1655L, ASXL1 S1487L, CEBPA E50Afs*106, CEBPA Q312dup,	CD25 (<10%), CD33 (bright), CD38 (mostly bright, partial dim), CD34 (variable, normal to dim), CD123 (uniform), HLA-DR	7+3	Induction
						(variable, bright to dim)
aml3e	69	M	I	Normal	PTPN11 T73I, PTPN11 A72T, DNMT3A D579Tfs*72, NPM1, FLT3 V592_D593insEQMVQVTGSSDNEYFYV, FLT3 D835Y, FLT3 D593_D600dup	CD19 (partial, dim), CD33 (bright), CD34 (mostly absent), CD123 (bright), and HLA-DR (variable, absent to bright)	Azacitidine + Venetoclax	Induction (Non-Intensive)
aml48	77	F	I	Normal	IDH2 R172K	CD34 (subset dim, subset absent), CD38 (dim), CD45 (dim), CD123 (dim), HLADR (dim)	Azacitidine + Venetoclax	Induction (Non-Intensive)
aml36	55	M	A	Unclassified	DNMT3A V636M, IDH2 R172K, RUNX1 S290Dfs*22, EZH2 K353Pfs*9, GNAS X71_splice, XPO1 D447H, NSD1 Y1971C; ASXL2, DNMT3A: whole gene loss	CD33 (variable, dim to bright, major subset dim), CD123 (uniform intermediate);	No treatment record.
aml34	68	F	F	Normal	NRAS G12D, RUNX1 P247fs	CD33 (bright on majority and absent on a subpopulation), CD34 (variable from normal level to absent), CD45 (dim), HLADR (bright)	7+3	Induction
aml40	59	M	F	RUNX1::RUNX1T1	NRAS G13V, MSH6 K1358Dfs*2, RAD21 Q452Hfs*19	CD19 (partial), CD33 (dim), CD34 (bright), CD38 (bright), CD56 (subset), CD117 (intermediate to bright), and CD123 (bright)	7+3	Induction
aml65	52	M	F	RUNX1::RUNX1T1	49 gene panel negative	CD19 (negative to dim), CD25 (minute subset dim), CD34 (bright), CD38 (dim to intermediate), CD45 (dim), CD56	7+3	Induction
						(major subset bright) HLA-DR (dim to normal)
aml26	58	F	F	CBFB::MYH11	KIT D816V	Not available.	7+3	Induction

## Sheet: Supplementary Table 3
Supplementary Table 3. Patient-level clinical and genetic characteristics of AML patient cohort used for CITE-seq. *Risk group: F = favorable, I = Intermediate, A = Adverse based on 2022 European LeukemiaNet risk classification1. ** Molecular Alterations: fs = frame shift, dup = duplication, ins = insertion, del = deletion. *** Initial treatment: 7+3 = daunorubicin + cytarabine (standard inductio…
Sample ID	Age	Sex	Risk Group*	Karyotype	Molecular Alterations**	Initial treatment ***
							Treatment category
	75	M	A	Complex	TET2 L579Qfs*22, ASXL1 G710*	7+3	Induction
CITEseq
aml3
	54	M	I	Normal	TET2 V1718L	7+3	Induction
CITEseq
aml7
AML7e	73	M	I	Unclassified	KRAS G13D, NPM1 W288Cfs*12	7+3	Induction
CITEseq
aml4
	44	F	F	Trisomy 8	DNMT3A R882H, NPM1 W288Cfs*12	7+3 with Crenolanib	Induction (Investigational)
CITEseq
aml6
CITEseq	64	M	I	Unclassified	ARID1A G1848W, DNMT3A R882H, FLT3 G583_Y599dup, NPM1 W288Cfs*12, TET2 R1465*; PLCG1, PTPN1, SAMHD1, SMHD1, SRC, TOP1: all whole gene loss	7+7 with Midostaurin	Induction (Investigational)
aml5
CITEseq	83	M	F	inv(16)(p13.1q22), -7q	FLT3 P606_R607insTPYEYDLKLWEFP, KIT D816V, DNMT3A X492_splice	Decitabine	Induction
aml8
CITEseq	64	F	not available	Normal	not available	7+3	Induction
aml1
CITEseq	60	M	A	Complex	SRSF2 P95H, TET2 D115Afs*13, TET2 X1198_splice, GATA2 A75Rfs*110, RAD21 S277Kfs*3, BRCA2 E919K, CUX1 deletion, TP53 whole gene loss	Decitabine	Induction
aml2

## Sheet: Supplementary Table 4
Supplementary Table 4. Clinical and genetic characteristics of EVI1-rearranged AML patient cohort used for spectral flow cytometry analysis. *Molecular Alterations: fs = frame shift, dup = duplication, ins = insertion, del = deletion. **Treatment history - at time of sample acquisition: 7+3 = daunorubicin + cytarabine (standard induction); CLAG-M = cladribine, cytarabine, G-CSF (granulocyte colon…
Patient	Age	Sex	Disease History	Sample Type	FISH/	Molecular Alterations*	AML Blast Phenotype	Treatment history**
					Karyotype
EVI1-1	84	M	MDS  AML (refractory)	PB	EVI1 (3q26.2) in 99% of cells/NA	SF3B1 K666N, EPHB1 I439M, FAT1 D2382H and T2517R, FLT1 C577W, GATA2 N317D, KRAS G60D and G12A, NF1 I679Dfs*21 and splicing variant p.X2397_splice, PTPN11 A72V, SMG1 D161N	CD34 (bimodal), CD33 (variable, absent to bright), HLA-DR and CD123 (bright on CD34 bright), CD38 (absent to dim)	Decitabine + Venetoclax, dihydroorotate dehydrogenase inhibitor (clinical trial), CK1-alpha inhibitor BTX-A51 (clinical trial)
EVI1-3	54	M	Relapsed	PB	EVI1 (3q26.2) in 97% of cells/46,XY,t(3;3)(q21;q26.2),t(5;12)(q31;p13),del(7)(q22q36)[20]	SF3B1 I704N		7+3, Decitabine, CLAG-M, Allogeneic Stem Cell Transplant
			AML				NA
EVI1-4	81	M	de novo AML	PB	EVI1 (3q26) in 33.3% of cells/46,XY,inv(3)(q21q26.2)[2]/46,idem,del(7)(q22q36)[18]	DNMT3A R882C, SF3B1 K700E	CD33 (dim to negative), CD34 (bright to dim), CD123 (uniform bright), CD38 (bright), HLA-DR (variable, bright to dim)	untreated
EVI1-5	24	M	Refractory AML	BM	EVI1 (3q26) in 40% of cells and monosomy 7 in 97% of cells/45,XY,inv(3q),-7[18]/46,XYinv(3q)[2]	PTPN11 E76K, BCORP1626fs*12, SMAD4 P295L, WT1 R380fs*5	CD34 (bright), CD33 (uniform), CD38 (dim), CD45 (slightly bright)	7+3, CLAG-M
EVI1-7	60	M	Relapsed AML	PB	EVI1 (3q26) in 97% of cells/NA	DNMT3A Y533Q, KRAS G12D, NRAS Q61H	CD34 (bright), CD33 (variable, dim to bright) HLA-DR (uniform)	Azacitidine+Venetoclax, allogeneic Stem Cell Transplant
