# Supplementary material for: Systematic evaluation of AML-associated antigens identifies anti-U5 SNRNP200 therapeutic antibodies for the treatment of acute myeloid leukemia
Source: Nat Cancer. 2023 Oct 23;4(12):1675–92. doi: 10.1038/s43018-023-00656-2 (PMC10733148; doi:10.1038/s43018-023-00656-2)
Supplement: Supplementary file 3 — Statistical source data for Figs. 1–8 and Extended Data Figs. 1–3, 5 and 6. [file 43018_2023_656_MOESM3_ESM.xlsx]

## Sheet: Fig 1c
AML Blasts	HSC	MPP	MEP	CMP	GMP
603	143.592	59.0175	184.781	279.667	535.167
549	123	-79.2	62.9	126	47
921	144	14.6	65.1	125	53.6
-261	143	181	209	194	328
356	137	41	101	178	208
398	-40.3	-67.9	42.5	21.7	36.6
353	140	65.9	106	165	211
1604
396
9755
-250
446
518
1673
301
3455
866
416
479
2079
1658
961
264
527
102
105
432
749
152
392
923
759
-404
223
519
2286
968
623
546
1699
1487
1917
257
371
1128
9.61

## Sheet: Fig 2b
Var	marker	p	n	pvalue	odds ratio	qvalue	logOR	logp	bilogp
TET2	CD33	8	2	0.455219	0.400226	1	0.397694	0.34178	0.34178
TET2	CD34	5	5	1	1.24391	1	-0.0947885	0	0
TET2	snRNP200	5	4	0.722238	0.721144	1	0.141978	0.14132	0.14132
TET2	CD47	5	4	1	0.75805	1	0.120302	0	0
TET2	CD25	5	5	0.28292	0.448522	1	0.348216	0.548336	0.548336
TET2	CD90	3	7	0.665947	0.570939	1	0.24341	0.17656	0.17656
TET2	TIM3	3	7	0.163185	0.301598	1	0.520572	0.787319	0.787319
TET2	CD70	0	9	0.566081	#NUM!	1	#NUM!	0.247122	-0.247122
TET2	CD123	1	8	1	0.732855	1	0.134982	0	0
TET2	CD32A	2	7	0.270775	2.84818	1	-0.454567	0.567392	-0.567392
RAS Pathway	CD33	11	3	0.316127	0.406248	1	0.391209	0.500138	0.500138
RAS Pathway	CD34	5	9	0.117214	2.92598	1	-0.466271	0.93102	-0.93102
RAS Pathway	snRNP200	7	7	1	0.938865	1	0.0273971	4.82164e-17	4.82164e-17
RAS Pathway	CD47	7	5	0.733718	0.632072	1	0.199233	0.134471	0.134471
RAS Pathway	CD25	6	8	0.511519	0.612907	1	0.212605	0.291138	0.291138
RAS Pathway	CD90	3	11	1	1.02608	1	-0.0111824	0	0
RAS Pathway	TIM3	4	10	0.176056	0.267686	1	0.572374	0.754349	0.754349
RAS Pathway	CD70	3	11	0.306515	0.271205	1	0.566702	0.513548	0.513548
RAS Pathway	CD123	1	13	1	1.3832	1	-0.140886	4.82164e-17	-4.82164e-17
RAS Pathway	CD32A	4	8	0.731006	1.51424	1	-0.180196	0.136079	-0.136079
DNMT3A	CD33	9	5	1	1.05924	1	-0.0249963	0	0
DNMT3A	CD34	6	8	0.349006	1.92009	1	-0.283321	0.457167	-0.457167
DNMT3A	snRNP200	6	7	1	1.16268	1	-0.0654587	0	0
DNMT3A	CD47	8	4	0.305764	0.391338	1	0.407448	0.514614	0.514614
DNMT3A	CD25	8	6	0.0482402	0.258674	1	0.587247	1.31659	1.31659
DNMT3A	CD90	3	11	1	1.02608	1	-0.0111824	0	0
DNMT3A	TIM3	4	10	0.176056	0.267686	1	0.572374	0.754349	0.754349
DNMT3A	CD70	3	9	0.115793	0.209285	1	0.679262	0.936318	0.936318
DNMT3A	CD123	2	11	0.567234	0.376181	1	0.424603	0.246238	0.246238
DNMT3A	CD32A	5	7	1	0.934873	1	0.0292475	0	0
IDH1_2	CD33	6	3	1	0.924657	1	0.0340192	0	0
IDH1_2	CD34	6	3	0.477726	0.535012	1	0.271636	0.320821	0.320821
IDH1_2	snRNP200	2	7	0.134552	4.23827	1	-0.627189	0.871109	-0.871109
IDH1_2	CD47	5	4	1	0.75805	1	0.120302	0	0
IDH1_2	CD25	1	8	0.132376	5.29454	1	-0.723828	0.878192	-0.878192
IDH1_2	CD90	1	8	0.659036	2.52789	1	-0.402759	0.181091	-0.181091
IDH1_2	TIM3	0	9	0.315917	#NUM!	1	#NUM!	0.500428	-0.500428
IDH1_2	CD70	0	8	0.566081	#NUM!	1	#NUM!	0.247122	-0.247122
IDH1_2	CD123	1	8	1	0.732855	1	0.134982	0	0
IDH1_2	CD32A	3	6	0.716412	1.46043	1	-0.164482	0.144837	-0.144837
RUNX1	CD33	2	5	0.0402013	6.07688	1	-0.783681	1.39576	-1.39576
RUNX1	CD34	4	3	1	0.877533	1	0.0567367	4.82164e-17	4.82164e-17
RUNX1	snRNP200	3	4	1	1.32486	1	-0.122171	0	0
RUNX1	CD47	4	3	1	0.714167	1	0.1462	0	0
RUNX1	CD25	2	5	1	1.39018	1	-0.143073	0	0
RUNX1	CD90	1	6	1	1.77984	1	-0.250381	4.82164e-17	-4.82164e-17
RUNX1	TIM3	0	7	0.573312	#NUM!	1	#NUM!	0.241609	-0.241609
RUNX1	CD70	0	6	1	#NUM!	1	#NUM!	0	0
RUNX1	CD123	1	6	0.504581	0.523458	1	0.281118	0.297069	0.297069
RUNX1	CD32A	3	4	1	0.891406	1	0.0499246	4.82164e-17	4.82164e-17
SPLICE	CD33	5	2	1	0.719329	1	0.143073	4.82164e-17	4.82164e-17
SPLICE	CD34	3	4	0.685668	1.7049	1	-0.231698	0.163886	-0.163886
SPLICE	snRNP200	4	3	0.699497	0.680928	1	0.166899	0.155214	0.155214
SPLICE	CD47	4	3	1	0.714167	1	0.1462	0	0
SPLICE	CD25	4	3	0.216288	0.342217	1	0.465698	0.664967	0.664967
SPLICE	CD90	2	5	0.636095	0.651883	1	0.18583	0.196478	0.196478
SPLICE	TIM3	1	6	1	1.08889	1	-0.0369845	0	0
SPLICE	CD70	0	7	0.574299	#NUM!	1	#NUM!	0.240862	-0.240862
SPLICE	CD123	1	6	0.504581	0.523458	1	0.281118	0.297069	0.297069
SPLICE	CD32A	3	4	1	0.891406	1	0.0499246	4.82164e-17	4.82164e-17
ASXL1	CD33	5	3	1	1.1502	1	-0.0607747	0	0
ASXL1	CD34	6	2	0.259672	0.340967	1	0.467288	0.585575	0.585575
ASXL1	snRNP200	3	5	0.699497	1.73747	1	-0.239918	0.155214	-0.155214
ASXL1	CD47	2	6	0.237919	3.68361	1	-0.566274	0.623571	-0.623571
ASXL1	CD25	2	6	0.694161	1.73011	1	-0.238074	0.15854	-0.15854
ASXL1	CD90	1	7	0.664087	2.14139	1	-0.330696	0.177775	-0.177775
ASXL1	TIM3	0	8	0.324801	#NUM!	1	#NUM!	0.488383	-0.488383
ASXL1	CD70	0	8	0.566081	#NUM!	1	#NUM!	0.247122	-0.247122
ASXL1	CD123	0	8	1	#NUM!	1	#NUM!	0	0
ASXL1	CD32A	4	4	0.693905	0.626376	1	0.203165	0.1587	0.1587
NPM1	CD33	8	1	0.132376	0.188874	1	0.723828	0.878192	0.878192
NPM1	CD34	2	7	0.0590181	5.5316	1	-0.742851	1.22901	-1.22901
NPM1	snRNP200	3	5	0.699497	1.73747	1	-0.239918	0.155214	-0.155214
NPM1	CD47	4	2	0.662796	0.455869	1	0.34116	0.17862	0.17862
NPM1	CD25	5	4	0.241029	0.347384	1	0.45919	0.617931	0.617931
NPM1	CD90	1	8	0.659036	2.52789	1	-0.402759	0.181091	-0.181091
NPM1	TIM3	2	7	0.609095	0.555023	1	0.255689	0.215315	0.215315
NPM1	CD70	2	6	0.218945	0.283677	1	0.547176	0.659665	0.659665
NPM1	CD123	1	7	0.55673	0.625182	1	0.203993	0.254355	0.254355
NPM1	CD32A	2	4	1	1.41682	1	-0.151315	0	0
FLT3	CD33	5	1	0.64891	0.340176	1	0.468296	0.187816	0.187816
FLT3	CD34	1	5	0.0790118	7.19809	1	-0.857217	1.10231	-1.10231
FLT3	snRNP200	5	1	0.0959161	0.160489	1	0.794556	1.01811	1.01811
FLT3	CD47	2	3	1	1.56621	1	-0.194851	4.82164e-17	-4.82164e-17
FLT3	CD25	3	3	0.405487	0.489745	1	0.31003	0.392023	0.392023
FLT3	CD90	3	3	0.106587	0.22183	1	0.65398	0.972295	0.972295
FLT3	TIM3	2	4	0.221409	0.29638	1	0.528151	0.654805	0.654805
FLT3	CD70	1	5	0.53781	0.596506	1	0.224385	0.269371	0.269371
FLT3	CD123	1	5	0.447961	0.427256	1	0.369312	0.348759	0.348759
FLT3	CD32A	3	2	0.379488	0.414966	1	0.381987	0.420802	0.420802
TP53	CD33	2	2	0.601924	1.96805	1	-0.294036	0.220458	-0.220458
TP53	CD34	3	1	0.613935	0.37407	1	0.427047	0.211878	0.211878
TP53	snRNP200	2	1	0.607752	0.46236	1	0.33502	0.216274	0.216274
TP53	CD47	1	2	1	2.06935	1	-0.315834	0	0
TP53	CD25	2	2	0.601924	0.508118	1	0.294036	0.220458	0.220458
TP53	CD90	1	3	1	0.821919	1	0.0851711	0	0
TP53	TIM3	0	4	1	#NUM!	1	#NUM!	0	0
TP53	CD70	1	2	0.309952	0.22857	1	0.64098	0.508706	0.508706
TP53	CD123	0	3	1	#NUM!	1	#NUM!	0	0
TP53	CD32A	2	1	0.555749	0.321498	1	0.492822	0.255121	0.255121
KMT2X	CD33	2	2	0.601924	1.96805	1	-0.294036	0.220458	-0.220458
KMT2X	CD34	3	1	0.613935	0.37407	1	0.427047	0.211878	0.211878
KMT2X	snRNP200	1	2	1	1.97042	1	-0.294559	0	0
KMT2X	CD47	0	3	0.231707	#NUM!	1	#NUM!	0.63506	-0.63506
KMT2X	CD25	1	3	1	1.64961	1	-0.217381	4.82164e-17	-4.82164e-17
KMT2X	CD90	1	3	1	0.821919	1	0.0851711	0	0
KMT2X	TIM3	0	4	1	#NUM!	1	#NUM!	0	0
KMT2X	CD70	0	3	1	#NUM!	1	#NUM!	0	0
KMT2X	CD123	0	3	1	#NUM!	1	#NUM!	0	0
KMT2X	CD32A	1	2	1	1.38076	1	-0.140119	0	0
CEBPA	CD33	3	0	0.541502	0	1	#NUM!	0.2664	0.2664
CEBPA	CD34	3	0	0.23913	0	1	#NUM!	0.621365	0.621365
CEBPA	snRNP200	0	3	0.233333	#NUM!	1	#NUM!	0.632023	-0.632023
CEBPA	CD47	2	1	1	0.483244	1	0.315834	0	0
CEBPA	CD25	1	2	1	1.06984	1	-0.0293207	0	0
CEBPA	CD90	0	3	1	#NUM!	1	#NUM!	0	0
CEBPA	TIM3	0	3	1	#NUM!	1	#NUM!	0	0
CEBPA	CD70	0	3	1	#NUM!	1	#NUM!	0	0
CEBPA	CD123	0	3	1	#NUM!	1	#NUM!	0	0
CEBPA	CD32A	2	1	0.555749	0.321498	1	0.492822	0.255121	0.255121
EZH2	CD33	2	1	1	0.934715	1	0.0293207	0	0
EZH2	CD34	3	0	0.23913	0	1	#NUM!	0.621365	0.621365
EZH2	snRNP200	0	3	0.233333	#NUM!	1	#NUM!	0.632023	-0.632023
EZH2	CD47	0	3	0.231707	#NUM!	1	#NUM!	0.63506	-0.63506
EZH2	CD25	0	3	0.541502	#NUM!	1	#NUM!	0.2664	-0.2664
EZH2	CD90	0	3	1	#NUM!	1	#NUM!	0	0
EZH2	TIM3	0	3	1	#NUM!	1	#NUM!	0	0
EZH2	CD70	0	3	1	#NUM!	1	#NUM!	0	0
EZH2	CD123	0	3	1	#NUM!	1	#NUM!	0	0
EZH2	CD32A	0	3	0.259582	#NUM!	1	#NUM!	0.585726	-0.585726
KIT	CD33	3	2	1	1.27848	1	-0.106693	0	0
KIT	CD34	5	0	0.0536048	0	1	#NUM!	1.2708	1.2708
KIT	snRNP200	2	3	1	1.48666	1	-0.172213	0	0
KIT	CD47	1	4	0.34334	4.54941	1	-0.657955	0.464276	-0.464276
KIT	CD25	0	5	0.14698	#NUM!	1	#NUM!	0.832741	-0.832741
KIT	CD90	0	5	0.570273	#NUM!	1	#NUM!	0.243917	-0.243917
KIT	TIM3	0	5	1	#NUM!	1	#NUM!	0	0
KIT	CD70	0	5	1	#NUM!	1	#NUM!	0	0
KIT	CD123	0	5	1	#NUM!	1	#NUM!	4.82164e-17	-4.82164e-17
KIT	CD32A	2	3	1	1.02218	1	-0.00952861	0	0
WT1	CD33	4	0	0.282042	0	1	#NUM!	0.549686	0.549686
WT1	CD34	2	2	1	1.20548	1	-0.0811594	0	0
WT1	snRNP200	1	3	0.607752	3.07613	1	-0.488005	0.216274	-0.216274
WT1	CD47	2	1	1	0.483244	1	0.315834	0	0
WT1	CD25	2	2	0.601924	0.508118	1	0.294036	0.220458	0.220458
WT1	CD90	1	3	1	0.821919	1	0.0851711	0	0
WT1	TIM3	1	3	0.495965	0.509196	1	0.293115	0.304549	0.304549
WT1	CD70	0	4	1	#NUM!	1	#NUM!	0	0
WT1	CD123	1	3	0.320313	0.24911	1	0.603608	0.494426	0.494426
WT1	CD32A	0	3	0.259582	#NUM!	1	#NUM!	0.585726	-0.585726

## Sheet: Fig 2c
marker	CD33	CD34	snRNP200	CD47	CD25	CD90	TIM3	CD70	CD123
CD33	0	17	13	13	9	4	4	4	3
CD34	17	0	9	9	6	5	1	1	2
snRNP200	13	9	0	15	10	7	7	5	3
CD47	13	9	15	0	12	3	7	5	3
CD25	9	6	10	12	0	3	6	4	2
CD90	4	5	7	3	3	0	2	0	2
TIM3	4	1	7	7	6	2	0	3	1
CD70	4	1	5	5	4	0	3	0	0
CD123	3	2	3	3	2	2	1	0	0

## Sheet: Fig 2d
r values
CD123	TIM3	CD34	CD33	CD47	CD70	CD32A	snRNP200
CD123	1	-0.0432103	0.0153607	0.0751957	-0.137063	-0.0954055	0.0549519	0.0122438
TIM3	-0.0432103	1	-0.341625	0.306654	0.752321	0.485069	0.595323	0.743694
CD34	0.0153607	-0.341625	1	-0.0214852	-0.412951	-0.221493	-0.163755	-0.343137
CD33	0.0751957	0.306654	-0.0214852	1	-0.083761	0.410133	0.101846	0.166477
CD47	-0.137063	0.752321	-0.412951	-0.083761	1	0.329171	0.495725	0.464588
CD70	-0.0954055	0.485069	-0.221493	0.410133	0.329171	1	0.559611	0.444508
CD32A	0.0549519	0.595323	-0.163755	0.101846	0.495725	0.559611	1	0.557458
snRNP200	0.0122438	0.743694	-0.343137	0.166477	0.464588	0.444508	0.557458	1
p values
CD123	TIM3	CD34	CD33	CD47	CD70	CD32A	snRNP200
CD123	NA	0.793946	0.924061	0.644689	0.411889	0.622507	0.743155	0.939438
TIM3	0.793946	NA	0.0268108	0.0511657	2.17446e-08	0.00659015	5.07733e-05	1.67255e-08
CD34	0.924061	0.0268108	NA	0.891227	0.00728923	0.231118	0.306286	0.0225893
CD33	0.644689	0.0511657	0.891227	NA	0.607352	0.0219318	0.53175	0.28599
CD47	0.411889	2.17446e-08	0.00728923	0.607352	NA	0.0871852	0.000981521	0.0022125
CD70	0.622507	0.00659015	0.231118	0.0219318	0.0871852	NA	0.00195954	0.0122332
CD32A	0.743155	5.07733e-05	0.306286	0.53175	0.000981521	0.00195954	NA	0.000152971
snRNP200	0.939438	1.67255e-08	0.0225893	0.28599	0.0022125	0.0122332	0.000152971	NA

## Sheet: Fig 3b
Classical Monocytes/CD32A+ Control	Classical Monocytes/CD32A+ AML	Immature Monocytes/CD32A+ Control	Immature Monocytes/CD32A+ AML	Non-Classical Monocytes/CD32A+ Control	Non-Classical Monocytes/CD32A+ AML
99.6	100	99.8	80	93.2	100
99.6	93.3	99.8	100	76.8	8.33
99.9	100	100	100	94.5	66.7
100	90.9	99.9	100	85.7	100
99.3	0	99	100	91.2	100
100	98.6	99.9	100	85.5	25
	100		66.7		0
	100		100		36.4
	100		100		62.5
	98.8		100		77.4
	100		100		100
	100		100		100
	100		0		75
	100		100		100
	98.9		99.3		47.8
	100		100		100
	100		100		99.3
	100		100		100
	100		66.7		75
	100		50		36.4
	100		100		33.3
	100		0		22.2
	100		100		0
	100		95		50
	100		100		0
	0		93.5		91.5
	50		100		0
	100		100		100
	93.8		94.9		0
	94.9		87.5		66.7
	92		100		14.3
	98.6		100		88.2
	75		100		86
	100		92.6		41.2
	95.6				0
	50				100
	83.3				40
	100				0
	100				0
	100				0
	100				30
	100
	100

## Sheet: Fig 3c
NK CD56 dim CD16 Control	NK CD56 dim CD16 AML
79.4	35.3
76.4	78
81.5	53.4
93.1	35.6
73.5	36.9
93.2	34.3
	78.3
	84.4
	50.3
	7.14
	91.9
	84.7
	82.2
	95.4
	89.6
	65.8
	69.3
	42.3
	44.3
	75
	57.1
	85.1
	89.1
	0.781
	68.9
	64.9
	34.6
	90.3
	37.7
	36.3
	48
	90.9
	27.3
	44.1
	77.9
	57
	60.3
	91.6
	58.3
	51.6
	40.9
	41.6
	85.8
	82.9

## Sheet: Fig 3d
Classic Memory B Cells/CD32B+ Control	Classic Memory B Cells/CD32B+ AML	Non Naive B Cells/CD32B+ Control	Non Naive B Cells/CD32B+ AML	Classical Monocytes/CD32B+ Control	Classical Monocytes/CD32B+ AML	Non-Classical Monocytes/CD32B+ Control	Non-Classical Monocytes/CD32B+ AML
34.7	94.3	45.6	95.3	2.58	2.68	8.04	33.3
32.3	97.8	47.5	98.7	1.06	20	5.19	20.8
33.1	93.6	41	94.2	9.78	0	1.83	66.7
77.4	93.7	85.5	94.2	38.6	18.2	70.4	0
51.6	97.1	59.6	97.6	14.8	100	4.65	0
77.9	95.5	86	97	40.3	13	70.6	0
	99.6		99.6		30		0
	98.2		99.7		40		72.7
	100		100		17.4		75
	100		99.4		45.3		19.4
	95.7		96.4		33.3		0
	89.6		94.4		0		83.3
	91.8		94		50		25
	96.8		98.7		16.7		18.2
	89.9		93.5		39.6		4.35
	100		100		0		14.3
	94.6		96.9		100		2.79
	99.5		99.4		60		100
	92.9		96.8		7.49		25
	90.5		95.7		40.6		0
	99		99.4		26.3		0
	94		96.1		4.08		88.9
	99.5		99.7		33.3		0
	99.8		99.8		44.4		0
	97.6		99.2		40		0
	100		99.3		100		16.9
	96.1		97.4		50		0
	90.8		91.4		16.7		0
	91.9		94.7		12.5		9.09
	82.1		85.9		12.8		0
	98.9		99.1		68		0
	98.1		99		1.43		82.4
	99.1		99.3		25		81.7
	50		33.3		25		67.6
	96.4		97.5		55.6		42.9
	91.7		93.7		75		0
	94.8		97.2		16.7		0
	44.4		45		4		23.8
	82.4		86.6		28.6		23.8
	82.4		86.6		40		0
	99.2		99.3		100		0
	97.8		98.8		0
					0

## Sheet: Fig 3f
Classical Monocytes Control	Classical Monocytes AML	cDC2 Control	cDC2 AML	pDC Control	pDC AML
16.8	23.9	15.2	0	16.2	17.7
37	1.29	30.2	14.3	17.3	0
16.5	1.12	29.2	27.6	22.9	1.34
26.4	0.0577	42.3	0	18.1	7.69
4.62	12.7	30.1	45.8	8.28	0
23.5	1.93	42.4	30.4	18.6	0
29.7	0.648	42.6	4.79	19.6	0
	2.33		78.6		0
	18.1		0		0
	0.416		0		14.3
	2.5		0		70.3
	0.19		0		0
	0.559		1.72		0.794
	4.94		11.1		2.7
	0.484		30.8		0.82
	0.418		0		9.14
	1.29		2.88		2.56
	13.5		100		0
	9.91		4		0
	4.37		0		1.08
	20.7		0		0
	0.361		0		0.756
	0.0668		0		6.67
	1.23		33.3		0
	0.0268		23.5		0
	0.0616		27.5		5.26
	1.73		0		2.31
	3.65		41.2		12.2
	0.342		80.4		19.4
	0		0		17.6
	3.39		12.9		0
	0.689		20		2.68
	9.85		2.78		5.56
	0.264		8		4.42
	0.357		0		1.63
	0.197		0		3.33
	0.326		0		0
	0.579		0		11.5
	2.04		0		1.89
	0.0429		16		18.7
	1.51		0		0
	3.27		0		0
	0.473		0		0
	1.97		0		2.16
	0.373		0		5.88
	0.0665				0
	0.382
	0.318
	0.126
	0.719

## Sheet: Fig 4d
top right
Parent	F4	L4
4	22	17
-57	216	104
-86	102	137
bottom right
Parent	F4	L4
1343	12694	12041
2805	19354	18397

## Sheet: Fig 5b
	GeneID	K562_RRA_score	K562_LogFC	K562_Rank	U937_RRA_score	U937_LogFC	U937_Rank
1	FCGR2A	9.5324e-07	-9.7884	1	1.3286e-08	-3.3565	1
2	ITGA11	2.1016e-06	-10.436	2	0.047386	-1.4783	2413
3	LRIT3	2.1747e-05	-8.3134	3	0.32953	-0.16295	9299
4	OR52E2	2.9192e-05	-10.193	4	0.14227	-0.24742	5583
5	RPS19BP1	2.9813e-05	-10.191	5	0.057888	-0.50287	2792
6	ZIC5	3.6462e-05	-6.915	6	0.4883	0.48056	11884
7	AIPL1	6.524e-05	-0.15417	7	0.012872	-1.7982	880
8	ACCS	7.2006e-05	-5.287	8	0.31006	0.1129	8945
9	TTC31	7.8587e-05	-10.009	9	0.054157	-1.8918	2662
10	SURF6	0.00010477	-10.525	10	0.10607	-3.7731	4410
11	PCDHGB6	0.00011135	-5.9645	11	0.14052	-0.46894	5522
12	URI1	0.00012281	-5.6531	12	0.06702	-1.0644	3126
13	PSMD12	0.00013021	-9.4742	13	0.64337	0.70555	13650
14	CFAP69	0.00014497	-0.19151	14	0.49854	0.17539	12074
15	KCNH5	0.00016366	-9.1532	15	0.13496	-0.18924	5339
16	GAS7	0.00016502	-4.8534	16	0.40002	0.10381	10431
17	ACP1	0.00020296	-2.4974	17	0.62083	-0.2508	13462
18	HSPA6	0.00021946	-9.6858	18	0.1277	-1.0694	5107
19	SOST	0.00024078	-9.7379	19	0.099678	-0.83149	4202
20	CDK18	0.00025149	-9.0888	20	0.46692	0.96647	11531
21	ZNF699	0.00026094	-0.9144	21	0.61577	0.46288	13418
22	C1orf122	0.00026423	-8.7866	22	0.22787	-0.18979	7498
23	HSPA5	0.00027557	-9.3104	23	0.47449	-0.25929	11649
24	APOBEC3A	0.00028571	-8.7768	24	0.10983	-1.0858	4536
25	POLR1C	0.00028573	-9.5332	25	0.025478	-3.9691	1578
26	TMEM143	0.00031424	-8.655	26	0.73188	-0.34901	14548
27	CLN6	0.00031661	-4.9309	27	0.90646	1.0126	17200
28	FAM78A	0.00031661	-6.5896	28	0.016624	-1.6879	1100
29	ZC3H4	0.00031892	-4.1317	29	0.060804	-2.2022	2896
30	BCR	0.00036209	-9.753	30	0.038951	-7.6804	2119
31	PRKCI	0.00037456	-9.2603	31	0.08809	-1.1054	3847
32	PPP2R1A	0.00037689	-5.1851	32	0.126	-1.0351	5048
33	ASAP2	0.00039416	-9.7593	33	0.26374	-0.47469	8143
34	BRAT1	0.00040926	-8.7293	34	0.59521	-0.028802	13232
35	ARFGAP3	0.00042557	-9.3987	35	0.055878	0.93478	2730
36	ACHE	0.0004434	-8.9557	36	0.44501	-0.27539	11165
37	TEP1	0.00045662	-9.6486	37	0.13015	-1.8838	5191
38	C11orf85	0.00045768	-9.5534	38	0.39027	0.7781	10264
39	GDI2	0.00047976	-9.9169	39	0.12981	-0.94938	5178
40	KCND3	0.00049284	-0.9644	40	0.083284	-3.3921	3699
41	MANEAL	0.00053539	-8.7236	41	0.042804	-3.9561	2260
42	MYO5C	0.00055081	1.1841	42	0.079229	0.12163	3544
43	TRANK1	0.00056104	-9.2388	43	0.17518	-1.9973	6462
44	MAGEL2	0.00064917	-5.4436	44	0.45582	-0.20983	11355
45	INO80	0.0006505	-9.6762	45	0.072483	5.5444	3329
46	PVRL2	0.00065275	-5.9269	46	0.1313	-0.90537	5222
47	CCDC53	0.00066616	-9.6821	47	0.0063797	-6.0246	484
48	NTRK1	0.00066674	-0.46562	48	0.12515	-0.77185	5023
49	RPL23	0.00069476	-9.2504	49	0.65184	0.33678	13725
50	CDKL2	0.00069942	-8.3249	50	0.74628	0.23611	14725
51	PGAM1	0.0007247	-1.2297	51	0.077798	-0.89064	3501
52	COPRS	0.00072662	-10.15	52	0.015477	-5.046	1019
53	MYCBP	0.00072908	-5.2444	53	0.98138	0.91741	18697
54	GTSE1	0.00074559	-9.5989	54	0.80571	0.7795	15484
55	PLA2G16	0.00076323	-8.967	55	0.04218	1.2522	2238
56	TM2D2	0.00076544	-9.1423	56	0.26392	-0.24477	8148
57	RHEBL1	0.00078266	0.59845	57	0.27665	0.027697	8361
58	PI4KB	0.00078488	-5.6644	58	0.52915	-0.13675	12607
59	PANX3	0.00080694	-10.199	59	0.77167	0.16652	15036
60	ADGRA1	0.00084062	-5.3505	60	0.90541	0.64877	17179
61	HEPHL1	0.00087162	-9.3425	61	0.68131	0.55005	14037
62	RNF103-CHMP3	0.00089857	0.19317	62	0.044521	-0.857	2325
63	EFNA5	0.00091263	-8.3703	63	0.1662	-0.47585	6220
64	BRE	0.00092288	-6.5406	64	0.09081	-0.88174	3928
65	XRN2	0.00094096	-9.1819	65	0.66527	1.1585	13875
66	GPR142	0.00095003	-8.521	66	0.90713	0.84943	17221
67	TAF1C	0.00095653	-1.1116	67	0.17013	-0.48124	6327
68	ACYP1	0.00096265	-8.5653	68	0.84725	0.43181	16091
69	ALDH3A1	0.00097299	-9.0841	69	0.033769	-3.9177	1944
70	CRB3	0.00097531	-4.4665	70	0.67235	1.0217	13945
71	E2F2	0.00097843	-9.7192	71	0.92847	0.33843	17638
72	SIGLEC15	0.00098486	-8.3132	72	0.82391	1.1981	15749
73	C3orf38	0.0010084	-9.4181	73	0.0088893	-7.5144	647
74	MRPS7	0.0010145	-0.31127	74	0.58092	0.15167	13121
75	ELOVL1	0.0010211	-8.9227	75	0.32333	-0.30487	9174
76	FAR1	0.0010211	-8.7252	76	0.88244	0.12481	16710
77	CCT2	0.0010239	-9.3961	77	0.093024	0.20846	3994
78	FLJ44635	0.0010336	-8.4901	78	0.91532	0.78704	17372
79	PSMA6	0.0010336	-8.6485	79	0.45054	1.8096	11267
80	IMPDH2	0.0010375	-9.7337	80	0.093669	-0.99195	4023
81	FOSL1	0.0010379	-10.138	81	0.058948	-4.229	2832
82	PPP1R8	0.0010533	-8.3615	82	0.50061	-0.29854	12106
83	DDOST	0.0010724	-0.35703	83	0.90512	0.76536	17173
84	RBFOX1	0.0010752	-8.5568	84	0.24133	0.91335	7751
85	RPS23	0.0010935	-9.4264	85	0.095521	0.41738	4081
86	ENTPD4	0.0011022	-8.8271	86	0.65767	-0.18083	13782
87	USP17L10	0.0011087	-0.013839	87	0.89524	0.24722	16980
88	IMPA1	0.0011093	-10.129	88	0.23153	-0.51199	7569
89	ARHGEF2	0.0011304	-3.9402	89	0.034319	0.42043	1966
90	HDDC3	0.0011373	-9.7046	90	0.13423	-1.3179	5320
91	VPS16	0.0011629	-9.3323	91	0.48989	-0.16152	11919
92	CTNNB1	0.0011883	-6.5083	92	0.26718	0.15107	8208
93	RPL14	0.0011933	-9.0823	93	0.067339	-6.838	3145
94	TMUB2	0.0012089	-5.2254	94	0.92037	0.76059	17484
95	CNIH2	0.0012462	-0.20557	95	0.27907	-0.52502	8403
96	N6AMT1	0.0012756	-9.3111	96	0.9528	0.32396	18126
97	LACRT	0.0012826	-1.133	97	0.95619	0.5295	18182
98	ALDH1L2	0.0012889	-8.2008	98	0.89026	-0.0081198	16879
99	RPL22	0.0012889	-5.2926	99	0.02052	-0.76179	1332
100	IQCG	0.0012892	-8.8403	100	0.45166	-0.35604	11289
101	PPIA	0.0013042	-5.2641	101	0.63672	0.077591	13595
102	ERCC6L	0.0013358	-8.2516	102	0.19375	-0.71725	6902
103	LHB	0.0013375	-8.9047	103	0.011886	-5.1526	817
104	DDX49	0.0013609	-8.6116	104	0.0027781	-5.693	214
105	PBX4	0.0013621	-5.4065	105	0.59647	0.68084	13243
106	GPATCH3	0.0014025	-5.1499	106	0.18286	-0.82543	6652
107	EXOSC6	0.0014059	-9.264	107	0.15434	-0.52993	5909
108	KLF5	0.00142	0.19913	108	0.94649	0.48763	17997
109	QRFP	0.0014234	-5.6656	109	0.24591	-0.39736	7828
110	THSD7A	0.0014348	-1.1292	110	0.093258	-4.0678	4003
111	GOLGA8N	0.0014381	-8.8729	111	0.37353	0.30142	10009
112	NCKAP1L	0.0014563	-9.4165	112	0.12735	-3.5628	5097
113	RSPH14	0.0014605	-8.2736	113	0.0022424	-9.0018	177
114	MYOM3	0.0014617	-8.9436	114	0.78552	0.27165	15205
115	PSMB4	0.0014686	-8.334	115	0.26711	-0.56825	8204
116	GAPVD1	0.0014697	-5.4542	116	0.17222	-0.68013	6379
117	MPP6	0.0015005	-5.3207	117	0.94591	1.0563	17983
118	PPP1R16A	0.0015005	-5.0407	118	0.14876	-0.72238	5741
119	GRIN2D	0.0015009	-9.3812	119	0.33186	-0.28591	9327
120	RBM28	0.0015115	-9.4658	120	0.091735	-1.5891	3958
121	LHCGR	0.0015359	-4.3728	121	0.81577	0.62533	15631
122	TBC1D31	0.001537	-5.5859	122	0.081892	-1.6203	3656
123	SLC17A8	0.0015396	-9.3343	123	0.86825	0.21382	16455
124	URB2	0.0015417	-7.5926	124	0.01656	-1.065	1092
125	FAM92A1	0.0016004	-9.98	125	0.77817	0.44207	15116
126	POLR2D	0.001615	-10.046	126	0.048448	-3.5837	2462
127	GGCX	0.0016704	-8.6654	127	0.023061	-4.0134	1463
128	AHCY	0.0016721	-10.037	128	0.072913	-1.6838	3348
129	ZNF385C	0.0016807	-6.2345	129	0.059279	-1.4473	2842
130	ABCC2	0.0016807	-4.522	130	0.03399	-1.7437	1955
131	TRIM55	0.0016965	-10.031	131	0.59959	1.3862	13273
132	ZNF517	0.0017529	-9.0284	132	0.048485	-0.86469	2465
133	COL18A1	0.0017676	-3.7966	133	0.4491	-0.10404	11236
134	MAGEA1	0.0017747	-6.5617	134	0.20637	-0.42024	7136
135	STRN4	0.0017757	-10.017	135	0.14958	0.87226	5760
136	NOL12	0.0017786	-9.1106	136	0.986	2.0114	18805
137	EXOC1	0.0018164	-8.4355	137	0.9917	1.3693	18924
138	CDH3	0.001819	-9.2153	138	0.13544	0.1007	5354
139	DEFB110	0.0018255	0.22672	139	0.90999	0.24611	17276
140	ERGIC3	0.0018834	-1.6446	140	0.094274	-1.1878	4039
141	STXBP5	0.001919	-9.2619	141	0.98692	2.375	18819
142	NUPL1	0.0019992	-4.26	142	0.23548	-0.96247	7641
143	GANC	0.0020165	-6.9617	143	0.33432	0.39768	9361
144	ART5	0.0020202	-9.0415	144	0.85483	0.93692	16212
145	VHL	0.0020211	-0.44613	145	0.021125	-4.9278	1363
146	RBMX2	0.0020571	-0.89078	146	0.40114	-0.12809	10459
147	RGS19	0.0020577	-8.376	147	0.022116	-1.4526	1415
148	ATXN3	0.0020725	-8.5693	148	0.90466	1.2189	17168
149	ZNF347	0.002115	-4.6891	149	0.78645	0.28161	15220
150	SLC25A2	0.0021173	-9.9497	150	0.30792	0.18002	8912
151	KLHL26	0.0021317	-9.2204	151	0.69553	0.36557	14167
152	TMPRSS12	0.002149	-9.4749	152	0.083079	-0.45387	3693
153	KIAA0930	0.0021551	-9.7172	153	0.56917	0.37063	13030
154	AXL	0.0021729	-0.1979	154	0.46238	-0.3891	11460
155	SPINK2	0.0021901	-6.3904	155	0.10176	-1.3888	4267
156	STBD1	0.0021976	-8.6124	156	0.63341	-0.041494	13566
157	NSUN6	0.0022036	-9.5282	157	0.1738	-0.33942	6426
158	AP4S1	0.002215	-8.3381	158	0.17993	-0.92256	6589
159	CADPS2	0.0022474	-9.9497	159	0.0069198	-4.6438	520
160	TCEAL8	0.00226	-1.1375	160	0.32643	-0.24431	9241
161	SLC7A9	0.0022681	-8.6765	161	0.015231	-8.6129	1005
162	RILP	0.0022751	-4.5112	162	0.3712	-0.35005	9979
163	RNASE11	0.0022811	-8.4577	163	0.91551	0.53253	17376
164	PAK1IP1	0.0022892	-8.6542	164	0.41189	-0.53216	10626
165	CEBPE	0.0022911	-8.1502	165	0.29533	-0.2071	8692
166	MYCT1	0.0023177	-0.64953	166	0.0035717	0.96706	274
167	FAM122A	0.0023177	2.5548	167	0.0067735	-5.1327	511
168	EHMT1	0.0023382	-5.9541	168	0.10837	-0.19715	4490
169	KAT2B	0.0023452	-9.0608	169	0.9512	0.23943	18093
170	RPS9	0.0023774	-8.0906	170	0.0043728	-8.5379	341
171	NFE2	0.0023917	-2.3888	171	2.6554e-06	-2.5164	3
172	CD79A	0.0024045	-0.86395	172	0.12416	-1.2455	4990
173	LRRC73	0.0024138	-7.992	173	0.065254	-3.9332	3061
174	TRABD2A	0.0024199	-9.2152	174	0.12683	1.3036	5082
175	ARHGAP11B	0.0024296	-8.741	175	0.18077	1.1475	6609
176	LRRN4	0.0024624	-0.36999	176	0.98084	0.93059	18678
177	FDCSP	0.0024714	-8.8857	177	0.51	-0.26179	12277
178	OR11L1	0.0024858	-5.3974	178	0.039469	-0.92577	2141
179	RP9	0.0024961	-5.7638	179	0.10821	-3.9349	4485
180	KCNQ1	0.0025144	-8.7598	180	0.40673	-0.46255	10541
181	ATP8A1	0.0025203	-5.0461	181	0.094474	-1.1888	4050
182	NR1I2	0.0025516	-5.2967	182	0.90711	1.0436	17220
183	UBQLN2	0.002559	-6.8565	183	0.11994	0.36136	4847
184	C8orf44-SGK3	0.0025729	-8.9933	184	0.19895	-3.5199	7006
185	RANBP17	0.0025781	0.48659	185	0.018117	-0.75025	1189
186	VPRBP	0.0025802	-8.4889	186	0.25354	-0.73802	7944
187	ASPHD2	0.0025885	-8.5452	187	0.90113	0.85541	17109
188	FBXO48	0.0025887	-9.9079	188	0.88898	0.85756	16845
189	NDUFB1	0.0025919	-5.5568	189	0.18995	-0.13484	6842
190	CDON	0.0026252	-9.9032	190	0.091223	-3.214	3935
191	OR4X2	0.0026275	-9.2385	191	0.082222	-2.8265	3666
192	DYX1C1	0.0026506	-5.7024	192	0.067127	-1.5005	3134
193	ZDHHC15	0.0026725	-0.40826	193	0.29163	-0.25149	8611
194	COX20	0.0027317	-9.0795	194	0.025989	-0.87618	1605
195	MUC22	0.0027325	-3.6641	195	0.5903	1.3554	13202
196	MFAP2	0.0027325	-5.6718	196	0.62819	1.0482	13525
197	DRC1	0.0027424	-9.8905	197	0.24368	-0.49484	7792
198	CRIP2	0.0027518	-4.1158	198	0.46963	-0.29195	11577
199	SFPQ	0.0027544	-7.9421	199	0.018024	-4.3401	1179
200	EPG5	0.0028011	-8.9677	200	0.61123	0.46612	13384
201	BARX2	0.0028033	-4.2791	201	0.058948	-4.2056	2833
202	MED23	0.0028096	-4.5409	202	0.027672	-0.52609	1695
203	FNDC3B	0.002816	-2.3571	203	0.32006	-0.39548	9126
204	C4orf3	0.0028314	-8.6728	204	0.41878	-0.16124	10749
205	RPL24	0.0028426	-8.3327	205	0.034405	-4.643	1969
206	BOLA3	0.0028471	-8.8534	206	0.69182	-0.13051	14135
207	PACS1	0.0028836	-8.9435	207	0.0090333	-7.3266	654
208	RTEL1	0.0028896	-8.4535	208	0.70933	0.033911	14324
209	KCNE1	0.0029254	-0.97225	209	0.10704	-0.41343	4435
210	ZBTB39	0.002943	-9.2944	210	0.025969	-4.4767	1603
211	DNAJC2	0.0029567	-3.0324	211	0.021017	-4.1763	1359
212	CSTF3	0.0029764	-9.4253	212	0.13135	-1.0548	5224
213	SC5D	0.002986	-9.2978	213	0.40016	-0.59179	10439
214	RRN3	0.0029888	-8.8674	214	0.060029	-1.729	2865
215	LENEP	0.0029919	-8.8793	215	0.86099	0.2684	16323
216	PSKH2	0.0030198	-1.6017	216	0.011375	-1.3524	792
217	PDX1	0.0030221	-9.8632	217	0.30136	0.89145	8799
218	LTF	0.0030856	-2.2638	218	0.0040543	-1.4282	316
219	AQP12B	0.0030871	-8.7423	219	0.3642	0.13094	9866
220	DPP8	0.0030947	-8.5969	220	0.0041493	-8.0002	324
221	RNF215	0.003099	-4.4913	221	0.98153	0.57058	18700
222	HOXC6	0.0031538	-9.38	222	0.8832	0.18489	16724
223	FAM21C	0.0031568	-0.77646	223	0.30373	-0.60705	8842
224	C15orf43	0.0031734	-9.0599	224	0.24408	-0.48668	7799
225	TSLP	0.0031801	-7.7258	225	0.071519	-1.5626	3290
226	FASLG	0.0032407	-8.9306	226	0.11302	-0.56145	4641
227	M6PR	0.0032934	-8.9184	228	0.84478	-0.095831	16053
228	HSF1	0.0033236	-1.777	229	0.045928	-0.82268	2366
229	KRTAP13-1	0.0033304	-1.105	230	0.35979	0.27617	9786
230	ATP5G3	0.0033438	-9.1985	231	0.9025	0.44193	17132
231	UBE2S	0.0033438	-9.3149	232	0.14958	0.26376	5761
232	UBXN6	0.0033508	-6.6991	233	0.7636	0.43645	14947
233	GDNF	0.0033576	-9.2044	234	0.44767	0.1742	11206
234	POLN	0.0033619	-9.8304	235	0.83493	0.79842	15910
235	FKBP9	0.0033619	-9.8304	236	0.13987	-0.26864	5501
236	PPIL2	0.0033708	-10.799	237	0.62332	1.5685	13483
237	LOC391003	0.0033747	-9.1524	238	0.89829	4.8823	17037
238	CRELD1	0.0033747	-9.0441	239	0.67999	1.2191	14022
239	ASIC3	0.0034057	-8.5851	240	0.033218	-0.71153	1914
240	EFHC1	0.0034093	-8.8728	241	0.22071	-0.25667	7373
241	CTTNBP2NL	0.0034107	-4.7202	242	0.16185	-0.34865	6103
242	CHMP1A	0.0034461	0.31379	243	0.85771	0.055402	16263
243	C1orf95	0.0034709	-9.8205	244	0.79027	1.2944	15260
244	MED10	0.0035039	-5.7607	245	0.0050727	-0.9367	398
245	LRCH4	0.0035099	-8.876	246	0.59619	0.59857	13241
246	SLC25A12	0.0035173	-9.8171	247	0.65018	0.86877	13712
247	XPO4	0.0035649	-5.5467	248	0.038143	-1.3594	2089
248	WDR20	0.0036095	-2.3756	249	0.20256	-0.38507	7071
249	CCL13	0.0036196	0.70903	250	0.47784	1.2561	11698
250	FAM216A	0.0036454	-8.5812	251	0.87975	0.35237	16659
251	UBE2G1	0.0036515	-5.8818	252	0.078443	-3.6248	3522
252	OR4C15	0.0036707	-9.3852	253	0.17565	-0.58144	6476
253	SUMO1	0.0036774	0.4579	254	0.10821	-3.4261	4482
254	PTGDS	0.0037352	-3.9153	255	0.90663	0.32437	17204
255	SREK1IP1	0.0037592	-9.4455	256	0.11278	-3.6121	4632
256	SYMPK	0.0037931	-5.1495	257	0.042404	-0.78904	2247
257	PRSS42	0.003796	-8.359	258	0.81442	0.50135	15611
258	TAF6	0.0037968	-8.8761	259	0.001994	-7.2581	159
259	THBS3	0.0038504	-9.7901	260	0.002707	-7.6137	206
260	UQCRC2	0.0038519	-5.9714	261	0.16546	-0.76566	6199
261	SEC61B	0.0038546	-8.6883	262	0.22406	-0.69703	7438
262	TCF7	0.0038554	-9.3851	263	0.88742	0.67602	16810
263	ZFY	0.0038636	-9.1256	264	0.011561	-7.2219	803
264	ATRN	0.0038636	-8.8783	265	0.081876	-0.4666	3650
265	FBXO47	0.0038655	-8.27	266	0.35944	-0.26081	9779
266	MRPL34	0.003866	-1.6948	267	0.61235	0.84276	13390
267	FLI1	0.0038681	-8.7497	268	0.93775	0.77523	17815
268	OGFRL1	0.0038934	-8.071	269	0.16132	-1.0641	6086
269	P4HA1	0.0038934	-9.3253	270	0.85909	0.44134	16288
270	RPP21	0.0039087	0.34736	271	0.5	0.18227	12097
271	B3GNT9	0.0039131	-4.3611	272	0.46692	0.38492	11533
272	CCDC144A	0.0039367	-8.1207	273	0.98218	1.9388	18717
273	EPS8L2	0.0039367	-8.1456	274	0.51041	0.72629	12285
274	KRT13	0.0039497	-5.4929	275	0.45723	-0.090703	11378
275	MAGEF1	0.003968	-5.1142	276	0.51044	0.4418	12287
276	C15orf26	0.003984	-9.1845	277	0.10662	-0.38879	4426
277	PNN	0.004008	-0.21318	278	0.0079764	-4.8708	584
278	S100A9	0.004021	-9.7747	279	0.14803	0.11127	5722
279	MGAT3	0.0040246	-8.4621	280	0.36015	-0.16486	9795
280	PTGIR	0.0040428	-5.6552	281	0.31574	1.3411	9055
281	SGPL1	0.0040698	-4.3739	282	0.63329	0.3269	13564
282	WDHD1	0.004081	-8.626	283	0.11274	-0.95898	4630
283	RALYL	0.0040822	-1.8738	284	0.15253	-0.40724	5851
284	CRLF1	0.0041046	-9.1503	285	0.12924	-3.5085	5165
285	HIST2H3C	0.0041071	-8.8599	286	0.88798	0.52577	16821
286	POLR2J	0.0041071	-8.1947	287	0.1416	-3.5247	5556
287	ZNF48	0.00414	-3.9681	288	0.035837	-0.70163	2012
288	APOOL	0.0041458	-6.0696	289	0.19899	-0.51286	7007
289	C9orf163	0.004146	-1.8966	290	0.378	0.57116	10079
290	MYD88	0.0041888	-4.891	291	0.11837	1.0066	4793
291	ZFAND5	0.0042267	-3.7319	292	0.18733	-0.45062	6781
292	CYP46A1	0.0042323	-6.7581	293	0.88979	0.28612	16866
293	MUC13	0.0042364	-9.7521	294	0.3392	-0.22244	9436
294	SQRDL	0.0042426	-8.2867	295	0.66233	0.6343	13831
295	QRICH2	0.0042807	-8.913	296	0.5792	0.22996	13105
296	CNGA3	0.0043152	-8.8067	297	0.93445	1.041	17755
297	RAB8A	0.0043173	-5.4851	298	0.12476	-0.53178	5005
298	RFX5	0.0043551	-9.7433	299	0.019329	-4.6577	1259
299	ERVV-2	0.0043712	-4.2283	300	0.93124	0.22384	17685
300	ESAM	0.0043805	-4.1229	301	0.53542	-0.21626	12715
301	MOB4	0.004391	-8.5865	302	0.28392	-0.66681	8484
302	DHX16	0.0044023	-8.3783	303	0.89431	0.12963	16957
303	S1PR5	0.0044122	-5.2888	304	0.00056459	-1.7234	46
304	SERTAD3	0.0044168	-8.2941	305	0.094872	-1.195	4059
305	TTC9B	0.0044496	-9.5283	306	0.18257	-0.94598	6645
306	ALKBH7	0.0044669	-8.4621	307	0.05308	-3.4242	2624
307	TDG	0.004485	-8.8079	308	0.27804	-0.026059	8388
308	ZFAND3	0.0044868	0.15715	309	0.91241	0.27348	17320
309	CDH13	0.0045071	-8.8567	310	0.71855	0.41758	14411
310	ARHGAP26	0.0045071	-8.1153	311	0.096293	0.48693	4104
311	SPR	0.0045446	-0.92826	312	0.70621	0.2003	14285
312	EIF3D	0.0045488	-8.5043	313	0.042117	-5.3907	2231
313	ESYT1	0.0045796	-4.5285	314	0.11202	-0.34495	4607
314	C8orf88	0.0046038	-9.7238	315	0.16289	-0.64438	6127
315	PRSS23	0.0046602	1.2524	316	0.32589	-0.19868	9230
316	C17orf47	0.0046874	-8.4939	317	0.76463	0.53795	14958
317	TXNDC16	0.004718	-0.90522	318	0.70636	1.2543	14288
318	PROKR1	0.0047246	-8.8518	319	0.46765	-0.23661	11542
319	IKZF5	0.0047405	-5.2138	320	0.45919	-0.16386	11405
320	F8A3	0.0047405	-5.0516	321	0.24927	-0.40334	7881
321	STX19	0.0047465	-9.4022	322	0.6011	0.51107	13292
322	AQP10	0.0047834	-5.3959	323	0.23102	-1.3113	7557
323	FIZ1	0.004814	-2.0518	324	0.28015	-0.19082	8421
324	NASP	0.0048335	0.71968	325	0.89619	1.0639	16998
325	GALNT15	0.0048675	-8.2547	326	0.083741	0.27915	3711
326	PKD1L1	0.0048675	-9.2519	327	0.19452	-1.306	6919
327	ZNF256	0.0048827	-8.6417	328	0.90419	1.4591	17155
328	NXPE1	0.0049491	-0.18984	329	0.5853	1.2263	13166
329	DPPA3	0.0049718	-8.9784	330	0.14108	-1.0951	5538
330	RCAN2	0.0049783	-4.3704	331	0.6678	1.1806	13904
331	KCNIP1	0.0049853	-8.1098	332	0.53638	0.8269	12732
332	IL34	0.0049909	-8.7635	333	0.005031	-4.0838	395
333	ALOX15B	0.0050026	-4.7452	334	0.89801	0.07448	17033
334	NMT1	0.0050069	-4.2144	335	0.025117	-4.7699	1565
335	CDKL5	0.005023	-1.8018	336	0.74818	0.57596	14742
336	PSTPIP2	0.0050647	-1.3679	337	0.72768	-0.10709	14506
337	SLC44A2	0.0050728	-8.2101	338	0.064583	-4.4013	3033
338	MAX	0.0050753	-4.4729	339	0.89139	0.084743	16910
339	ROPN1B	0.0050753	-5.5756	340	0.36015	-0.76919	9793
340	INO80D	0.0050903	-8.0629	341	0.74978	1.2517	14766
341	HERPUD1	0.0051018	-1.3688	342	0.6581	-0.11485	13788
342	ZNF490	0.0051056	-9.6931	343	0.48804	-0.091612	11879
343	PTRHD1	0.0051154	-9.0939	344	0.21181	0.92446	7243
344	CNOT11	0.0051322	-5.1617	345	0.1905	-0.73391	6855
345	GUCA1B	0.0052098	-4.6771	346	0.42306	-0.46718	10829
346	SMEK1	0.0052115	-9.1164	347	0.2203	-0.19203	7370
347	COMMD6	0.0052115	-8.7496	348	0.20927	-0.9396	7190
348	C19orf52	0.0052495	-9.684	349	0.50524	2.0476	12199
349	METTL22	0.0052668	-1.3581	350	0.83007	0.25908	15834
350	PRSS16	0.0052668	-4.913	351	0.47524	-0.3709	11664
351	CAPZA3	0.0052715	-2.2787	352	0.84082	0.00040819	15990
352	RAVER1	0.0052752	0.28147	353	0.039445	-1.565	2137
353	CBFB	0.0052794	-8.5582	354	0.014568	-5.536	962
354	RPS16	0.0053033	-2.1926	355	0.076277	-0.67196	3450
355	GSTO2	0.0053087	-4.7499	356	0.43125	0.050919	10951
356	FAM159A	0.0053087	-5.0726	357	0.79057	0.54463	15266
357	PSMD8	0.0053186	-0.83936	358	0.56139	-0.25748	12964
358	CDYL2	0.005341	-5.5703	359	0.087061	-0.063676	3811
359	ULK3	0.0053506	-8.4748	360	0.025382	-1.2719	1574
360	AKAP1	0.0053535	-8.4179	361	0.61823	0.65789	13439
361	CST9L	0.0053619	-6.4694	362	0.31026	-0.71518	8947
362	CDK5R1	0.005399	-9.6766	363	0.055155	-4.6876	2699
363	RASSF7	0.0054112	1.2847	364	0.59209	0.14515	13210
364	PPP1CA	0.0054449	-8.8244	365	0.032097	-4.9207	1870
365	CHRNA1	0.0054547	-8.6708	366	0.52103	0.26162	12459
366	CCDC28B	0.0054712	-4.7833	367	0.84475	0.81413	16052
367	PPIB	0.0054751	-7.2365	368	0.41368	0.76718	10663
368	PRSS36	0.0055017	-8.9794	369	0.70745	0.60182	14302
369	SPATA31A1	0.0055103	-3.4595	370	0.37923	1.2778	10104
370	WISP3	0.0055556	-1.7755	371	0.35041	-0.078204	9633
371	C9orf43	0.0055573	-7.9343	372	0.069064	-1.4652	3209
372	WDR46	0.0055595	-8.2202	373	0.18312	-0.3459	6659
373	RABGGTA	0.0055595	-8.7165	374	0.11086	1.2013	4571
374	SNX15	0.0055644	-5.4363	375	0.97347	0.5831	18530
375	RHOT2	0.0055786	-8.3069	376	0.018365	-4.6688	1202
376	AAMP	0.0055881	-5.1898	377	0.13812	-0.74912	5451
377	PNLIP	0.0055928	-9.2135	378	0.08228	-2.6075	3669
378	GFI1B	0.0055932	-8.7763	379	0.8534	4.2873	16196
379	TSSK2	0.0055932	-8.293	380	0.0018648	-5.9587	148
380	MMS19	0.0055952	-5.0173	381	0.14626	-1.1423	5680
381	PRSS45	0.0056108	-8.8103	382	0.094659	-1.0459	4056
382	PUM2	0.0056422	-1.9005	383	0.018111	-5.2089	1187
383	NDUFB8	0.005659	-7.9902	384	0.85452	0.66373	16207
384	GAPDH	0.0057123	-8.7057	386	0.046908	-4.1162	2397
385	TAF5L	0.0057542	-9.182	387	0.6779	1.1886	14000
386	ZCCHC24	0.0057577	0.31585	388	0.99737	1.3592	19039
387	NCOA2	0.0058155	-4.7421	389	0.29309	0.32266	8647
388	SERP2	0.0058399	-8.6979	390	0.46678	-0.44475	11529
389	RPL19	0.0058787	-5.6068	391	0.0021227	-0.78014	169
390	ZNF45	0.0059035	3.0503	392	0.1005	-2.3681	4233
391	DAAM1	0.0059153	-4.9777	393	0.74121	0.77943	14666
392	AES	0.0059223	-8.7354	394	0.70129	0.25929	14234
393	CLK2	0.0059597	-8.855	395	0.056184	-1.3628	2741
394	STX3	0.0059598	-1.3457	396	0.038923	-0.8116	2117
395	CELF4	0.0059598	-1.0526	397	0.41285	-0.20334	10645
396	CWC15	0.0059624	-4.709	398	0.14024	-0.79372	5518
397	TAB1	0.0060021	-8.1486	399	0.41189	0.8578	10630
398	TMEM205	0.0060129	-9.3564	400	0.32544	-0.27755	9217
399	ACRBP	0.0060461	-8.9691	401	0.39077	0.044452	10271
400	SIGLEC14	0.0060464	2.9857	402	0.4851	-0.073241	11822
401	ADO	0.0060503	-7.8919	403	0.22277	-0.2702	7421
402	FDPS	0.0060763	-8.1098	404	0.24786	1.2877	7861
403	RPS20	0.0060838	-5.713	405	0.041924	-4.6777	2227
404	NUP54	0.006087	-8.7228	406	0.82621	-0.033965	15781
405	ICAM5	0.0060959	-7.9602	407	0.67721	0.36243	13992
406	SHISA5	0.006133	-0.6893	408	0.042362	0.13357	2244
407	ACADVL	0.0061373	-7.6726	409	0.06387	-1.3479	3012
408	MAPK13	0.0061553	-8.6447	410	0.1069	-0.93019	4432
409	MYL12B	0.0062196	-4.692	411	0.69904	0.23464	14206
410	UBL5	0.0062646	-8.6611	412	0.46871	0.32597	11564
411	LPPR2	0.0062646	-8.622	413	0.77516	2.4289	15084
412	THAP9	0.0062651	-9.624	414	0.30879	0.68462	8921
413	MIS18BP1	0.0062651	-9.624	415	0.0098685	-7.5808	703
414	FAM47E-STBD1	0.0062773	0.63225	416	0.63581	0.82029	13587
415	RAET1L	0.0062814	-4.8341	417	0.12367	-0.81805	4976
416	WDR33	0.0062814	-5.5298	418	0.21675	-0.96253	7322
417	COL9A2	0.0063083	-5.2693	419	0.91533	1.0024	17373
418	MTSS1	0.0063083	-5.1592	420	0.8025	2.0175	15438
419	TOPORS	0.006335	-0.34422	421	0.84924	0.081781	16128
420	PREX2	0.0063927	0.13229	422	0.036516	-1.7406	2041
421	FRMPD2	0.006396	-8.3555	423	0.36039	-0.63848	9801
422	ENTHD2	0.006396	-7.8401	424	0.47038	0.34046	11589
423	DPYSL2	0.006417	-8.0766	425	0.98269	1.7022	18727
424	KRTAP2-1	0.0064504	-0.91019	426	0.46642	-0.38321	11523
425	MAGEB1	0.0064864	-9.6105	427	0.61523	0.71316	13413
426	CACNG6	0.0064876	-1.9185	428	0.13127	-0.87285	5220
427	RPS6KB1	0.0065035	-2.0837	429	0.027595	-1.4133	1692
428	TTC5	0.0065082	-4.8127	430	0.22686	0.3427	7477
429	CCNL1	0.0065168	-7.8621	431	0.091836	-3.7464	3959
430	EPAS1	0.0065261	-7.9214	432	0.058948	-4.1946	2831
431	LCE6A	0.0065421	-5.1911	433	0.84714	-0.16134	16089
432	C9orf3	0.0065659	-0.27535	434	0.58931	0.018958	13195
433	MRPS24	0.0066054	-5.3719	435	0.072221	-0.98343	3314
434	AIF1L	0.0066089	-7.8598	436	0.0090549	-2.4784	656
435	PEX11B	0.0066182	-2.0525	437	0.73388	0.98478	14575
436	MED13L	0.0066407	-4.829	438	0.0323	-3.9582	1881
437	SAMD7	0.0066519	-9.5989	439	0.28516	0.38794	8505
438	TRPV2	0.0066813	-8.9865	440	0.036936	-1.7148	2052
439	TRIM11	0.0066817	-9.5969	441	0.0081728	-3.7795	600
440	PLCXD1	0.006739	0.73262	442	0.33995	-0.035999	9456
441	RPRD1B	0.0067628	-8.7286	443	0.10037	0.35532	4229
442	ATP8A2	0.0067653	-9.5911	444	0.28516	-0.3558	8507
443	OR4M1	0.0067829	-5.145	445	0.95628	0.248	18184
444	RNF212	0.006788	-5.1559	446	0.71376	-0.026802	14367
445	PLXDC2	0.0068227	-8.2106	447	0.052575	-4.0084	2607
446	PCDHGA2	0.0068299	-8.9935	448	0.95372	0.61115	18140
447	GBP3	0.0068544	-5.5073	449	0.18717	-1.0917	6774
448	HDGF	0.0068616	-9.5832	450	0.95108	0.718	18091
449	C7orf26	0.0068894	-9.167	451	0.0030889	-1.3592	238
450	DDX43	0.0069001	-8.747	452	0.024321	-6.6872	1526
451	MVD	0.0069121	-0.15325	453	0.064119	-0.54191	3021
452	SUCLA2	0.006914	-9.5793	454	0.045976	-7.5724	2368
453	SUB1	0.0069265	-1.432	455	0.24292	-0.019718	7777
454	HELB	0.0069643	-7.7378	456	0.010271	-0.25451	728
455	CRYBA1	0.0070034	-4.8751	457	0.10199	-0.66196	4276
456	SHFM1	0.0070079	-8.3647	458	0.10543	0.6206	4391
457	MROH1	0.0070161	-1.8713	459	0.48906	-0.32925	11894
458	TRIM39	0.0070329	-8.6496	460	0.069488	-3.0057	3224
459	MPHOSPH8	0.0070392	-4.6293	461	0.88982	1.3884	16867
460	NLE1	0.0070441	-9.1731	462	0.3597	-0.19843	9785
461	AGAP6	0.0070733	-8.7724	463	0.019222	-1.1978	1254
462	DCAF8L1	0.0070794	-9.5668	464	0.32285	1.8661	9162
463	TCEAL2	0.0071201	-7.3781	465	0.91379	0.13545	17347
464	ARF6	0.0071264	-7.4949	466	0.67747	0.27174	13996
465	SCAF1	0.0071266	-7.7448	467	0.37103	-0.60879	9975
466	CGB5	0.0071605	-8.4663	468	0.039455	-4.2249	2139
467	PCYT1B	0.0071891	-7.405	469	0.99575	1.8018	19016
468	RITA1	0.0071892	-9.5654	470	0.066805	-0.67261	3120
469	ACTR2	0.0072005	-4.0825	471	0.24819	-0.049827	7866
470	DYNC2H1	0.0072121	-2.0472	472	0.1108	-1.0392	4568
471	CASC4	0.0072243	0.24762	473	0.012798	-1.3978	872
472	CDH5	0.0072542	-7.9569	474	0.33256	-0.58625	9342
473	GSTP1	0.0072582	-0.95797	475	0.20259	-0.031844	7072
474	SLC38A5	0.0072653	-5.2231	476	0.70038	0.62714	14222
475	BPIFB2	0.0072929	-8.6501	477	0.93671	0.81001	17800
476	FZD3	0.0073158	0.59861	478	0.6418	0.595	13638
477	AKIRIN1	0.0073325	0.60351	479	0.14177	2.9162	5566
478	STAG3	0.0073646	-8.6854	480	0.44708	0.46406	11200
479	RFX1	0.0073735	-4.951	481	0.19396	-0.29723	6908
480	CBFA2T3	0.0073756	-8.2735	482	0.14961	-1.1132	5762
481	BRMS1	0.0073974	-2.5565	484	0.13247	-0.17754	5261
482	EXOC2	0.0074221	-7.8401	485	0.40097	-0.50254	10458
483	KCNJ4	0.0074295	-8.6011	486	0.99217	2.8036	18934
484	TMEM151B	0.0074312	4.0711	487	0.85332	0.15944	16190
485	MRPS14	0.0074407	-0.763	488	0.094373	0.9612	4045
486	MEIS2	0.007471	-5.3773	489	0.90877	-0.0088831	17252
487	SIX3	0.0074831	-5.9862	490	0.95804	0.42241	18221
488	CYP4A22	0.007484	-7.2844	491	0.83846	1.1762	15951
489	SMCP	0.0074888	-9.1417	492	0.33995	-0.19082	9450
490	BAGE2	0.0074968	-9.5514	493	0.9396	0.78227	17851
491	FAM127B	0.0074968	-9.5514	494	0.49287	-0.3403	11980
492	HTR1A	0.0074971	-8.6526	495	0.96591	0.69956	18382
493	GFRAL	0.0075465	3.7649	496	0.74528	0.26872	14712
494	ANTXR1	0.0075687	-5.4838	497	0.44037	0.22763	11106
495	ELMO2	0.0075705	0.99298	498	0.50171	-0.30795	12130
496	AGO2	0.0076042	0.39797	499	0.90888	0.32074	17255
497	APBB1	0.0076137	-8.6451	500	0.28695	-0.3378	8536
498	MAGEA4	0.0076224	-1.8472	501	0.87701	0.84185	16599
499	GJA4	0.0076545	-9.5023	502	0.94975	0.29892	18054
500	SDE2	0.0076618	-9.1399	503	0.6417	-0.3977	13637
501	U2AF1L4	0.0077037	-8.6547	504	0.68263	0.065143	14044
502	FGGY	0.0077195	-5.0579	505	0.73716	0.62041	14619
503	KIR2DS4	0.0077195	-0.13038	506	0.70382	0.49146	14256
504	RWDD4	0.0077308	-7.8919	507	0.017316	-7.2536	1138
505	KCTD6	0.0077573	-3.9373	508	0.18894	-0.85495	6816
506	CFAP221	0.0078203	-8.5984	509	0.98534	1.4576	18791
507	SIN3A	0.0078438	-5.3125	510	0.82781	0.76808	15803
508	SAP130	0.0078636	-2.0542	511	0.060051	-1.4868	2868
509	KLF2	0.0078731	-8.8104	512	0.9474	0.90708	18012
510	PGRMC2	0.0078731	-8.5524	513	0.8334	0.51316	15881
511	NUTM1	0.0078814	-5.6403	514	0.16262	-0.51554	6121
512	NDUFA7	0.0078968	-5.6482	515	0.50694	-0.12663	12220
513	RPA1	0.0079127	-5.1431	516	0.05894	0.2167	2828
514	FCHO1	0.0079167	-0.8881	517	0.82073	0.99689	15706
515	FSD2	0.0079167	-7.3226	518	0.88104	0.4702	16686
516	DLGAP5	0.0079436	-8.4318	519	0.01038	-7.4981	739
517	SNX11	0.0079882	-8.8535	520	0.31577	0.14982	9064
518	IL2RB	0.007991	-5.0053	521	0.29183	-0.63177	8614
519	EAF1	0.0080023	-9.527	522	0.049919	-4.1592	2525
520	UMOD	0.0080077	-0.99418	523	0.30825	-0.40748	8916
521	KLC4	0.0080158	-4.5987	524	0.049648	-0.70203	2511
522	DYNLL1	0.0080238	-9.2594	525	0.83102	-0.079691	15846
523	LUC7L	0.0080272	-5.671	526	0.62768	0.83289	13520
524	LOC101927322	0.0080488	-8.1369	527	0.012489	-4.6821	855
525	PSME3	0.0080552	-8.7551	528	0.046075	-4.3686	2374
526	VAMP5	0.0080552	-8.977	529	0.86821	0.008996	16454
527	OR10AD1	0.0080575	-5.3757	530	0.51461	-0.26746	12352
528	TPD52	0.0080654	-1.6799	531	0.62143	0.0057698	13470
529	SRM	0.0080681	7.5353	532	0.82703	-0.22482	15790
530	PQLC2L	0.0080781	-1.5271	533	0.7797	0.20018	15134
531	NDUFAF4	0.0081187	-8.5706	534	0.051843	-1.3496	2582
532	MTMR12	0.0081416	-9.5188	535	0.011769	-6.2854	811
533	PCED1B	0.0081534	-5.1982	536	0.88421	0.33985	16742
534	C10orf126	0.0081549	-6.2442	537	0.011561	-5.1171	802
535	GHR	0.0081638	-5.0472	538	0.0070581	-5.0586	529
536	SPTSSB	0.0081785	-8.6173	539	0.86549	-0.1418	16395
537	PKD2L2	0.0081807	-1.046	540	0.72192	0.12908	14451
538	CNOT4	0.0082165	-8.5983	541	0.25825	-0.95799	8033
539	TP53	0.0082411	-1.4441	542	0.14454	-0.95142	5638
540	HAT1	0.0082585	-1.285	544	0.19221	-0.83506	6883
541	ZBTB7B	0.0082585	-5.7326	545	0.021205	-1.439	1372
542	UBXN2A	0.0082671	-4.2357	546	0.06813	0.97312	3175
543	PTGER3	0.0082671	0.39389	547	0.75406	0.83721	14825
544	ORC6	0.0083507	-5.65	548	0.97049	0.74444	18480
545	PLXNB3	0.0083536	-0.10073	549	0.62351	0.064918	13485
546	MINOS1-NBL1	0.0083744	-8.9664	550	0.2366	-1.006	7665
547	WFDC1	0.0084031	-4.7921	551	0.0038235	-2.6423	290
548	SPTAN1	0.0084112	-4.3419	552	0.33488	0.066283	9370
549	LHX3	0.0084371	-5.1631	553	0.53095	0.25165	12633
550	GON4L	0.0084867	-4.6876	554	0.39815	-0.59514	10400
551	FAM89B	0.0084867	-4.9686	555	0.027577	-1.4136	1686
552	ZNF446	0.0084981	-8.8724	556	0.07923	-4.3168	3547
553	ZNF16	0.0085264	-0.32888	557	0.025722	-1.4163	1591
554	RBPMS	0.008553	-8.9481	558	0.96509	1.0595	18367
555	FAM8A1	0.0085543	-8.1895	559	0.38156	0.68905	10141
556	PWWP2A	0.008584	-4.3912	560	0.40081	-0.2434	10450
557	TMEM265	0.0085976	-9.4981	561	0.3657	-0.76408	9888
558	LBH	0.0086046	-1.7501	562	0.42923	1.2828	10918
559	NKG7	0.0086203	-8.5953	563	0.35692	-0.28305	9733
560	MAPKAPK3	0.0086203	-8.6594	564	0.35303	-0.022981	9672
561	FCN1	0.0086203	-8.4535	565	0.015785	-1.5671	1039
562	COPE	0.0086203	-8.611	566	0.99814	1.5831	19056
563	ACKR1	0.0086417	-5.5289	567	0.7508	1.0256	14786
564	PRKCZ	0.008652	-1.3707	568	0.98926	0.66638	18860
565	NRG4	0.0086933	-8.5896	569	0.34932	-0.79608	9606
566	KAT5	0.0086933	-8.7323	570	0.043166	-4.1892	2275
567	CD200R1	0.0086934	-4.6497	571	0.70285	1.0003	14249
568	VSX2	0.0086943	-9.4939	572	0.16699	-1.4319	6244
569	EIF6	0.0086993	-0.73996	573	0.14183	-0.61608	5569
570	TMEM213	0.0087017	-8.4882	574	0.91291	0.14594	17327
571	EPHX1	0.0087513	-4.3045	575	0.36113	0.043594	9815
572	NUCKS1	0.0087569	-0.10441	576	0.17524	-0.08264	6464
573	CNTNAP3B	0.0087613	-4.9282	577	0.031303	-1.0666	1838
574	PAICS	0.008764	-8.9766	578	0.10277	-1.9499	4295
575	INSIG1	0.008764	-8.447	579	0.90657	0.6959	17201
576	ZZEF1	0.0087713	-7.4742	580	0.26542	-0.43761	8176
577	NR4A2	0.0087979	-1.5764	581	0.85321	0.33578	16188
578	GSTT2B	0.0088112	-1.1831	582	0.35115	-0.36724	9641
579	HLA-DPA1	0.0088513	-2.7503	583	0.4823	1.0914	11774
580	CHRNA5	0.0088682	-2.8352	584	0.89056	0.63061	16887
581	ACOT11	0.0089009	-1.3289	585	0.65848	0.35488	13793
582	DNAH12	0.0089138	-4.8223	586	0.298	-0.74428	8743
583	SLC25A29	0.008933	-1.1911	587	0.92222	0.65294	17527
584	AP2S1	0.0089647	-4.6879	588	0.0007796	-1.9425	69
585	FUT10	0.0089724	-4.7139	589	0.11809	-1.3595	4785
586	GPC3	0.008986	-2.3927	590	0.16086	-1.3287	6075
587	ADGRB1	0.0089873	-2.1707	591	0.58038	0.22973	13117
588	KIAA0754	0.0090449	0.34376	592	0.089269	0.37907	3881
589	HTR3C	0.0090668	-5.0076	593	0.044714	-4.2603	2333
590	CUL4B	0.0090668	-8.9445	594	0.9708	1.8357	18488
591	C19orf35	0.009084	-8.5992	595	0.998	2.7462	19050
592	SLC25A32	0.0090845	-4.9562	596	0.43094	0.31607	10945
593	OR9I1	0.0091313	-0.9729	597	0.45342	-0.40728	11317
594	GOLGA6C	0.0091313	-4.9906	598	0.89903	0.32641	17059
595	INPP5E	0.0091497	-7.3974	599	0.71881	0.80304	14414
596	PDE4DIP	0.0091637	-8.7469	600	0.43688	-0.37143	11058
597	MAMLD1	0.0091825	-4.91	601	0.92112	-0.086593	17500
598	KRTAP2-4	0.0091859	-2.5152	602	0.11203	-1.186	4609
599	GAR1	0.0092177	3.264	603	0.066675	-1.1602	3112
600	CENPA	0.0092287	-8.3501	604	0.18327	-0.13816	6668
601	EMILIN3	0.0092753	-2.837	605	0.60805	-0.052995	13358
602	EIF4E	0.0092789	-1.1452	606	0.73994	0.011837	14651
603	POLR2C	0.009298	-7.5945	607	0.96107	0.6532	18286
604	REG1B	0.0093247	-5.3474	608	0.26321	-0.51308	8135
605	FIP1L1	0.0093247	-5.3503	609	0.0025919	-4.4968	200
606	ALKBH6	0.0093293	-1.5127	610	0.71675	0.073603	14398
607	ZFP36	0.0093471	-8.1529	611	0.23163	0.76439	7570
608	GNPAT	0.0093995	-5.1718	612	0.84078	-0.01495	15989
609	ATP6V0A4	0.0093995	-1.4789	613	0.26019	0.18824	8072
610	LCE1A	0.0094149	-7.6471	614	0.7071	0.20289	14296
611	PSMC2	0.0094192	-4.3793	615	0.0025067	-8.9399	191
612	PLEKHG4B	0.0094488	-8.3413	616	0.023569	-0.9409	1484
613	FBXL22	0.0094556	-8.5434	617	0.57162	0.63876	13049
614	ELK3	0.0095056	4.6366	618	0.91667	0.44816	17406
615	NRARP	0.0095203	-7.7152	619	0.10312	-1.4296	4311
616	SLC9A5	0.0095695	-8.7102	620	0.61629	0.074794	13425
617	CHST7	0.0095806	-8.4539	621	0.29306	-0.73432	8641
618	CCDC27	0.009611	-7.999	622	0.26019	1.5609	8068
619	TMEM255A	0.0096208	0.41736	623	0.67158	0.016055	13935
620	PRDX6	0.0096208	-4.2402	624	0.75907	1.2526	14891
621	GAN	0.0096304	-9.4579	625	0.072109	-4.3049	3312
622	HNRNPLL	0.0096413	-1.8559	626	0.042164	-1.4098	2234
623	BCKDK	0.0096587	-7.9034	627	0.3057	0.24095	8874
624	ITPKB	0.0096698	-1.8138	628	0.16977	-0.38401	6314
625	ALPL	0.0096824	-5.051	629	0.91412	0.074743	17352
626	FABP3	0.0096859	-1.7978	630	0.90101	0.29533	17106
627	RPSA	0.0097186	-8.5084	631	0.38072	-0.4859	10126
628	PLA2G7	0.0097348	-9.4536	632	0.72326	-0.024873	14467
629	RAD17	0.0097377	-4.4358	633	0.45262	0.42531	11303
630	TMEM183B	0.0097543	-0.5964	634	0.96914	0.53041	18446
631	NANP	0.0097647	-7.4098	635	0.95574	1.4371	18177
632	APOF	0.009773	-9.4514	636	0.23173	-0.42233	7572
633	CRYBA4	0.0097811	-8.3783	637	0.71321	0.84682	14359
634	CEP128	0.0098083	-5.1358	638	0.0041253	-4.6679	322
635	TFEC	0.0098207	-9.4493	639	0.30461	-0.72499	8857
636	ZDHHC8	0.0098353	-8.4866	640	0.017444	-3.896	1143
637	RPLP0	0.0098673	-3.9613	641	0.27976	-0.58597	8419
638	TMEM185A	0.0098829	-9.4471	642	0.81275	-0.089182	15592
639	FGL2	0.0098867	-8.6116	643	0.31691	1.4292	9081
640	FJX1	0.0099383	-8.3669	644	0.9432	1.2194	17935
641	LMNTD1	0.0099683	-2.4	645	0.35233	1.1759	9664
642	NDN	0.0099703	-0.889	646	0.062685	-1.2571	2963
643	MISP	0.0099911	-9.4428	647	0.064324	0.94176	3026
644	ZNF322	0.010014	-1.9528	648	0.66575	0.32277	13884
645	PRMT5	0.010021	-4.6558	649	0.47038	-0.0040071	11588
646	PEG3	0.010024	-4.8567	650	0.69979	-0.077271	14216
647	TIGD6	0.010122	-0.9278	651	0.07923	-3.1712	3549
648	LCA5	0.010128	-8.4578	652	0.81505	1.2823	15621
649	HIST1H3I	0.01013	-5.1349	653	0.03398	-4.1517	1954
650	RNF180	0.010139	-4.7334	654	0.55793	0.90875	12938
651	CTSO	0.010196	-2.4303	655	0.77869	0.73831	15122
652	COG1	0.010203	-5.0444	656	0.076239	-1.4798	3449
653	ADH4	0.010203	-5.6301	657	0.98964	4.6331	18872
654	TXNL1	0.010218	-8.8311	658	0.78288	-0.2252	15169
655	IL5	0.010282	-8.7376	659	0.47998	0.92861	11729
656	SERPINB10	0.010298	-5.2275	660	0.63074	0.34655	13545
657	SIRPB2	0.010369	-0.54129	661	0.45813	-0.11159	11391
658	SEL1L	0.010369	0.27112	662	0.55849	0.76977	12942
659	TMEM262	0.010369	1.7696	663	0.86749	0.44483	16441
660	KLHL17	0.010385	-8.1998	664	0.9741	0.72111	18542
661	BDH2	0.010404	-4.8178	665	0.041455	-1.2064	2212
662	MYOC	0.010405	-8.501	666	0.37613	0.43677	10046
663	IL13RA2	0.010422	-9.4253	667	0.40782	0.20161	10565
664	TOM1L2	0.010452	-4.1354	668	0.1364	-0.5757	5387
665	LAPTM5	0.010476	-9.4231	669	0.077662	-0.75162	3496
666	EIF4A1	0.010476	-9.4231	670	0.029732	-1.7658	1785
667	KDR	0.010507	-8.6067	671	0.24391	-0.36797	7796
668	CFH	0.010542	-4.3959	672	0.41469	0.99322	10683
669	ZNF283	0.010568	-8.3872	673	0.29611	-0.7591	8711
670	CACTIN	0.010596	-3.9316	674	0.25847	-0.86605	8042
671	GTDC1	0.010602	-8.1087	675	0.30458	-0.48636	8856
672	SFT2D2	0.010678	-1.8248	676	0.1203	0.66414	4860
673	S100A6	0.010695	-1.846	677	0.33051	-0.24892	9312
674	PNLDC1	0.010726	-9.2178	678	0.11787	-0.76396	4776
675	EPN3	0.010743	0.1793	679	0.14869	-0.45486	5740
676	WDR88	0.010769	-5.3357	680	0.98697	0.92735	18823
677	NUDC	0.010769	-8.8403	681	0.30458	-0.089389	8855
678	VMO1	0.010772	-8.4879	682	0.24972	-0.24842	7900
679	CD79B	0.010788	-2.1094	683	0.91918	0.34512	17460
680	TMEM248	0.010829	-0.40675	684	0.56518	-0.15706	12999
681	RPS28	0.010887	-5.1646	685	0.15631	-0.77455	5965
682	TIMELESS	0.010941	-7.8919	686	0.11347	-1.5679	4657
683	CHI3L1	0.01096	-8.4097	687	0.086458	2.9086	3789
684	MNAT1	0.010967	-4.1556	688	0.75912	1.5834	14892
685	RNFT2	0.010968	-8.366	689	0.69968	0.34271	14214
686	AGPAT2	0.010972	-9.4032	690	0.52411	0.20113	12516
687	TLDC1	0.010973	-0.060008	691	0.081531	-0.88643	3637
688	PSME4	0.011001	-1.5831	692	0.1974	-0.57744	6978
689	CCDC9	0.011031	-5.2788	693	0.11191	-1.2512	4605
690	LYZL2	0.011031	-3.9926	694	0.13658	0.019245	5392
691	PAK4	0.011051	-9.1227	695	0.10147	-3.6162	4257
692	KLK1	0.011059	3.0866	696	0.058004	-0.3237	2795
693	PAPD4	0.011073	-8.6103	697	0.039455	-4.1037	2138
694	NDUFC2	0.011077	-8.2503	698	0.93653	1.262	17795
695	CLDN5	0.011117	-1.0382	699	0.12887	-0.77216	5157
696	CBX1	0.011128	-1.4786	700	0.31865	-0.2282	9103
697	IL1R1	0.011143	-6.0251	701	0.87957	0.18377	16654
698	IFI16	0.011174	0.24226	702	0.58961	0.25175	13199
699	PMFBP1	0.011182	-1.6632	703	0.83159	0.32533	15852
700	RFPL3	0.011207	-4.4836	704	0.0086804	-7.1036	630
701	GNAT1	0.011207	-5.0477	705	0.41436	0.3488	10674
702	LRIG3	0.011207	-4.299	706	0.056754	0.0035322	2754
703	BAK1	0.011207	-5.2336	707	0.71842	-0.0062734	14410
704	CGB7	0.011207	-8.3368	708	0.094872	-0.5664	4058
705	GOLGA6L10	0.011226	-8.4275	709	0.23765	-0.25668	7683
706	TULP4	0.011226	-8.94	710	0.085572	-0.80962	3759
707	PRUNE2	0.011226	-8.8835	711	0.40391	-0.23568	10497
708	OLAH	0.011244	-9.392	712	0.0029101	-5.5182	227
709	PDGFRB	0.011244	-0.76611	713	0.8044	0.30427	15469
710	NR1H3	0.011264	-1.6639	714	0.024176	-1.0661	1518
711	TAS2R41	0.011266	-8.2202	715	0.024561	-1.0497	1535
712	HIST1H2AC	0.011289	0.81135	716	0.43342	-0.061378	10990
713	SLC39A9	0.011357	-8.4302	717	0.00029577	-1.1432	27
714	LONP2	0.011372	-4.8726	718	0.085553	0.35742	3758
715	C10orf111	0.011376	-5.0387	719	0.47266	-0.48048	11622
716	CPXM1	0.011391	-8.7277	720	0.74824	0.95931	14743
717	METTL3	0.011456	-5.7602	721	0.21947	-0.45172	7355
718	MTMR2	0.011456	-6.0378	722	0.86109	0.10981	16324
719	NPTN	0.01146	-8.4791	723	0.89085	1.7501	16895
720	STMN2	0.011462	-0.38138	724	0.52651	0.028083	12560
721	POLR2I	0.011475	-8.5938	725	0.93247	0.35845	17714
722	ZNF117	0.01148	-1.4966	726	0.26248	-0.32384	8117
723	SCRT2	0.01151	-1.8616	727	0.9729	1.5198	18521
724	SLA	0.011549	-9.3807	728	0.99999	7.0724	19111
725	ZNF503	0.011577	2.6611	729	0.30879	-0.21045	8920
726	EID2B	0.011579	-4.4705	730	0.01531	-2.119	1010
727	AATF	0.011582	-1.7676	731	0.012511	-4.5361	857
728	ZNF70	0.011613	-7.7796	732	0.42709	-0.65588	10893
729	MAP1A	0.011623	-8.0937	733	0.023217	-0.97248	1468
730	RDM1	0.011633	-8.4384	734	0.13607	-0.60149	5374
731	ERP29	0.011634	-4.5291	735	0.15697	-0.73499	5976
732	SATB2	0.011676	-1.2228	736	0.028622	-0.38689	1740
733	ZFP91	0.011682	-4.6244	737	0.035994	0.19023	2020
734	WBP5	0.011685	-6.5024	738	0.024828	-3.0881	1543
735	MROH5	0.011692	4.487	739	0.25777	-0.66526	8022
736	ZNF91	0.011723	-9.3739	740	0.28695	-0.048144	8533
737	ZNF816	0.011749	-0.10961	741	0.98839	1.1385	18844
738	TM7SF3	0.011849	-0.62802	742	0.1556	-1.2091	5945
739	ADGRA3	0.011863	-4.4601	743	0.64685	-0.12861	13678
740	YPEL4	0.011863	-5.4828	744	0.66563	0.56451	13882
741	FBP1	0.011893	-0.73225	745	0.067646	-1.7599	3157
742	OXLD1	0.011921	-8.7973	746	0.76047	1.1388	14908
743	THNSL1	0.011936	-4.3696	747	0.0099091	-5.1594	710
744	TMPRSS9	0.011959	-7.9783	748	0.9338	1.1597	17738
745	PAQR6	0.011968	-1.8836	749	0.3295	-0.59272	9295
746	RABGAP1L	0.011979	0.65761	750	0.6605	0.61547	13812
747	DESI2	0.01198	-8.0355	751	0.093374	-4.2477	4006
748	TEAD3	0.012005	-7.6689	752	0.10333	-1.2378	4316
749	SPRR2G	0.012016	-1.1858	753	0.377	-0.41195	10059
750	FAM47E	0.012021	0.14674	754	0.92663	1.708	17608
751	TRAPPC6B	0.012021	-9.2051	755	0.81424	-0.028822	15608
752	TWF1	0.01203	-8.2098	756	0.78872	1.2595	15244
753	CXorf51A	0.012037	0.078601	757	0.64963	0.16186	13704
754	SPIRE1	0.012045	-1.6016	758	0.69456	0.2358	14159
755	DCTN4	0.012049	-4.863	759	0.021481	-1.728	1385
756	NLRX1	0.012051	-1.4245	760	0.80342	0.24901	15455
757	CKAP5	0.012052	-8.0738	761	0.14023	-3.4225	5517
758	SDHB	0.012086	-8.3007	762	0.044488	-3.6796	2321
759	TSPAN15	0.012109	-5.3558	763	0.16536	-0.77106	6197
760	UTP15	0.012142	-8.3488	764	0.0064882	-5.4534	494
761	PRMT1	0.012152	-3.4775	765	0.17193	-0.55598	6377
762	ZPBP2	0.012156	-8.388	766	0.86547	0.010693	16394
763	CCL7	0.012156	-9.0605	767	0.78457	0.18382	15194
764	EDRF1	0.012207	-8.6875	768	0.069098	0.1439	3210
765	TLN1	0.012237	-8.3436	769	0.0056449	-7.8714	438
766	IFFO1	0.012238	-9.3556	770	0.14401	-1.0277	5625
767	ZSCAN5B	0.012285	-4.3021	771	0.07385	-1.3413	3377
768	FAM49B	0.012304	-9.3533	772	0.72338	0.31496	14469
769	IL17RA	0.012343	-8.6985	773	0.21291	-1.0681	7271
770	FCGR3A	0.012347	-8.4102	774	0.0012012	-8.8687	95
771	TAF4	0.012347	-1.3607	775	0.25649	0.62831	7998
772	LIMK2	0.012366	0.16114	776	0.02839	-1.6629	1731
773	PEX1	0.012391	-9.2875	777	0.10179	4.1686	4269
774	SH3RF3	0.012409	2.0292	778	0.13137	-0.99832	5225
775	EMC1	0.012419	-3.3397	779	0.26203	-0.53141	8111
776	MCF2	0.012439	-0.80513	780	0.020731	1.0298	1342
777	JSRP1	0.012447	-4.2641	781	0.1855	-1.1619	6728
778	LRFN2	0.012503	-1.8545	782	0.25733	0.13076	8013
779	ZNF883	0.012525	-4.7583	783	0.84919	0.56738	16127
780	GLT8D1	0.012525	-8.7189	784	0.018331	-6.4849	1201
781	PSEN1	0.012529	-1.4888	785	0.82668	1.1375	15787
782	CD36	0.01254	-7.5396	786	0.010926	-0.83206	773
783	ERCC6	0.012542	-9.344	787	0.18234	-1.2313	6639
784	UBE4B	0.012544	-8.8436	788	0.394	-0.70284	10327
785	NUDT18	0.012566	-4.3223	789	0.072585	-0.85794	3332
786	KLKB1	0.012572	-8.5801	790	0.18271	-0.32687	6647
787	ARPIN	0.012669	-0.26756	791	0.57588	0.42111	13082
788	SRR	0.012671	-8.2894	792	0.026618	-3.9203	1640
789	CHORDC1	0.012696	-9.337	793	0.32656	-0.7852	9244
790	EMC6	0.012733	-0.44963	794	0.16645	-0.7132	6228
791	CAMK1D	0.012741	-8.9209	795	0.36723	1.188	9919
792	SVOPL	0.012752	-1.2974	796	0.016675	-3.419	1105
793	HBG2	0.012756	-8.2768	797	0.75328	-0.19622	14817
794	FBXL12	0.012764	-7.6427	798	0.45356	1.368	11323
795	FASTKD1	0.012764	-5.2274	799	0.40403	0.038181	10503
796	CHAT	0.012764	-0.47435	800	0.53916	0.43223	12770
797	PRSS48	0.01278	-8.4264	801	0.29118	-0.23455	8603
798	DYSF	0.012783	-4.2425	802	0.46286	0.5144	11471
799	UBE2D2	0.012825	-1.8297	803	0.31418	-0.51894	9024
800	TMIGD3	0.012827	-2.1903	804	0.38873	0.68869	10241
801	RABL3	0.012828	-6.494	805	0.76455	0.21297	14957
802	APLP2	0.012828	-5.6816	806	0.3775	-0.48459	10068
803	MED27	0.012841	-0.022695	807	0.32544	-0.43811	9218
804	ABCD1	0.012841	-0.26757	808	0.58499	0.099519	13161
805	RPL13	0.012864	-7.2766	809	0.15391	-0.37475	5893
806	RNASE2	0.012898	0.17723	810	0.56374	0.18473	12986
807	IFNAR1	0.012899	-8.4879	811	0.19303	-1.9639	6896
808	MS4A6A	0.012929	-9.33	812	0.79188	0.79535	15289
809	AP5B1	0.012942	-5.7419	813	0.004984	-5.1471	390
810	KLHL15	0.012969	-8.3647	814	0.047169	1.9812	2410
811	C12orf57	0.012984	-1.1123	815	0.3591	-0.29098	9772
812	ORM1	0.012988	-5.1031	816	0.01817	-4.9127	1193
813	NAP1L4	0.012991	-9.3296	817	0.74464	0.80612	14701
814	GPX5	0.012991	-8.7684	818	0.6143	0.39333	13402
815	PGGT1B	0.013035	-8.4241	819	0.24961	-0.95539	7895
816	MFSD2B	0.013035	-8.5075	820	0.462	0.43137	11452
817	CKS1B	0.013036	-5.5201	821	0.010846	-2.5487	768
818	CCDC61	0.013071	-4.2438	822	0.76256	-0.11085	14936
819	H6PD	0.013107	-8.1739	823	0.04467	-6.6525	2329
820	AKAP10	0.013128	0.11288	824	0.12873	-0.46268	5147
821	C17orf59	0.013134	-9.3229	825	0.75396	0.2739	14824
822	GPR150	0.013144	-1.3215	826	0.28547	-0.79626	8514
823	C19orf38	0.013185	2.3762	827	0.93749	1.7235	17812
824	SPINT2	0.013192	-4.1006	828	0.27264	-0.53174	8285
825	MMAB	0.013207	-1.1457	829	0.50529	0.37133	12200
826	SUPT20HL1	0.01324	-8.7354	830	0.72051	0.52457	14432
827	CTNNA2	0.013246	-4.7097	831	0.66157	4.5414	13823
828	GLCCI1	0.013272	-8.4415	832	0.42506	-0.44861	10863
829	SPRY1	0.013272	-8.3365	833	0.25116	-0.44216	7918
830	SLC35D1	0.013349	-3.7878	834	0.48148	0.37804	11760
831	TAS1R2	0.013358	-0.93068	835	0.13814	-0.73475	5457
832	C11orf88	0.01338	-4.5915	836	0.91683	-0.061777	17410
833	DACT2	0.013386	-5.4361	837	0.42375	-0.53277	10837
834	RTN4RL2	0.013402	-1.0771	838	0.74103	0.48158	14662
835	DSG4	0.01342	-5.3138	839	0.40782	4.5402	10560
836	RPAP2	0.013435	-9.3111	840	0.1662	-0.28919	6219
837	TJP1	0.013444	0.64832	841	0.44377	-0.22535	11150
838	MBD5	0.013461	-9.0805	842	0.36349	-0.52803	9858
839	NPY	0.013526	-4.1274	843	0.68425	0.13797	14063
840	NPPA	0.013526	-4.9529	844	0.4672	0.0025914	11534
841	TMEM209	0.013537	-7.9109	845	0.078443	-3.4365	3521
842	MPRIP	0.013553	-4.7892	846	0.081246	-3.5379	3619
843	GLRX5	0.013587	-4.376	847	0.13468	-0.91204	5335
844	HOXB9	0.013593	-7.5966	848	0.26948	-1.119	8243
845	NPR1	0.013604	-1.7746	849	0.35558	-0.086586	9713
846	ZNF564	0.013611	-1.1098	850	0.67246	0.53625	13946
847	CHURC1-FNTB	0.013617	-1.2603	851	0.97561	1.153	18570
848	KCNN2	0.013642	-8.258	852	0.1614	0.45544	6089
849	PCBP4	0.013642	-8.1436	853	0.064912	-0.37999	3050
850	ZNF581	0.013661	-8.6504	854	0.070438	-3.1972	3254
851	OTOL1	0.01376	0.74155	855	0.062714	-0.93273	2968
852	DCAF17	0.013794	-4.4322	856	0.98274	0.97481	18728
853	LARGE	0.013797	-1.1662	857	0.63115	-0.11269	13550
854	PPM1E	0.013815	-8.6853	858	0.016189	-7.3623	1070
855	SUSD1	0.013853	-9.0342	859	0.16632	-1.1759	6225
856	ASAH1	0.013871	-9.2944	860	0.047108	-4.1017	2408
857	CCDC59	0.013882	-8.3462	861	0.48647	0.45768	11850
858	GAA	0.013882	-8.3627	862	0.29026	0.75358	8588
859	CKMT2	0.013882	-8.1046	863	0.33497	0.65075	9371
860	CRTAC1	0.013903	-0.40753	864	0.41897	0.0022319	10761
861	GPRC6A	0.013903	-4.3867	865	0.43483	-0.41786	11018
862	STRA13	0.01394	-1.0986	866	0.73866	0.16949	14636
863	ABCB7	0.013966	-2.2742	867	0.0096567	-4.1174	686
864	PHGDH	0.014013	-9.2895	868	0.070434	-3.5735	3251
865	ANKK1	0.014013	-9.2895	869	0.99136	0.79936	18917
866	LOC101928436	0.014013	-8.9939	870	0.50388	0.35711	12175
867	SLC16A5	0.014018	-4.3362	871	0.17263	-0.52641	6393
868	MAP3K19	0.014018	-0.51754	872	0.094872	2.1544	4063
869	PPP1CB	0.014037	-2.2041	873	0.43251	-0.52461	10976
870	FXYD4	0.014063	-1.8097	874	0.84702	0.56104	16087
871	ERICH4	0.014098	-8.2511	875	0.4491	0.71072	11237
872	SOWAHA	0.014104	-3.9007	876	0.041612	-0.99508	2219
873	PIGM	0.014126	-9.0196	877	0.016687	-3.9993	1108
874	RNF10	0.014129	-4.9961	878	0.067781	-6.8256	3164
875	MS4A6E	0.014148	-1.3705	879	0.38368	-0.28808	10167
876	UBN1	0.014154	-5.1916	880	0.91891	1.8084	17450
877	PPP2R5B	0.014154	-4.3849	881	0.1224	-0.80383	4930
878	CIART	0.014154	-4.313	882	0.16524	-0.50183	6191
879	G6PC	0.014154	-5.118	883	0.9163	0.19993	17398
880	PKN1	0.014161	2.1106	884	0.9615	0.36575	18295
881	ADRA2C	0.014172	-6.9977	885	0.3285	-0.65787	9278
882	TNNI3	0.014193	-1.5728	886	0.3592	-0.32976	9774
883	NOLC1	0.014204	-8.3322	887	0.012742	-4.7397	871
884	UVRAG	0.014215	-1.4786	888	0.0044305	-4.2608	347
885	CCDC150	0.014219	3.9058	889	0.49837	0.94158	12069
886	LRP4	0.014249	-4.1454	890	0.99696	4.7512	19031
887	SLCO5A1	0.014258	-8.6702	891	0.12384	-3.0427	4981
888	CECR1	0.014284	-8.6877	892	0.073919	-4.047	3380
889	SMC1B	0.014298	-8.3038	893	0.34308	-0.03337	9507
890	OR52H1	0.01436	-8.092	894	0.302	-0.76496	8811
891	DNAJC19	0.01436	-8.1881	895	0.25713	1.0521	8010
892	ERAP2	0.01436	-8.9901	896	0.40881	-0.33546	10587
893	TBC1D3B	0.014373	-1.5072	897	0.0049578	-3.0212	386
894	SLC22A24	0.014391	-0.12133	898	0.060246	-0.80945	2876
895	DLK1	0.014435	-9.0851	899	0.19695	1.0104	6970
896	COL13A1	0.014505	-3.7661	900	0.025833	-4.618	1597
897	ABI1	0.014505	-0.13125	901	0.65307	0.6834	13731
898	NOTCH2NL	0.014521	0.10808	902	0.20443	-1.163	7102
899	MRPL24	0.014521	-2.3626	903	0.45977	-0.46607	11413
900	TLCD1	0.014538	-9.2701	904	0.004077	-8.2256	318
901	GABRG3	0.014546	-4.5173	905	0.81016	-0.24628	15549
902	CRNKL1	0.014562	-8.2846	906	0.66125	0.13783	13820
903	TMEM234	0.014568	-7.9471	907	0.89853	1.4017	17044
904	C15orf53	0.014568	-8.5259	908	0.84131	0.83688	15997
905	MED16	0.014568	-8.5653	909	0.118	0.15129	4783
906	PRR21	0.014568	-8.6187	910	0.75374	1.7532	14820
907	MED13	0.014568	-7.6846	911	0.0017041	-8.8561	131
908	MAPK8	0.014568	-8.7032	912	0.006053	-5.6031	462
909	ID1	0.014571	-5.3774	913	0.43848	0.31756	11076
910	IL33	0.01462	-4.1643	914	0.41285	-0.32105	10643
911	KRT1	0.014664	-8.1033	915	0.25791	-0.69484	8024
912	TRPM7	0.014664	-8.0016	916	0.11965	-3.7386	4837
913	IQCD	0.014679	-5.0664	917	0.032934	-1.4702	1901
914	MALT1	0.014683	-1.5667	918	0.042764	-3.7669	2256
915	DEFB130	0.014689	-5.6529	919	0.72082	0.61134	14439
916	ZNF335	0.014735	-0.22712	920	0.88326	0.67012	16726
917	CISD1	0.014765	-8.0978	921	0.1614	-1.1763	6090
918	LYPLA2	0.014784	-6.0376	922	0.074681	-3.7404	3407
919	LGALSL	0.014843	-4.8189	923	0.3624	-0.42923	9838
920	TYSND1	0.01485	-4.0302	924	0.83243	0.9727	15864
921	TMEM123	0.01487	-2.3303	925	0.6069	0.038561	13348
922	TMEM100	0.014871	-2.0519	926	0.81917	0.17111	15688
923	RNLS	0.014873	-8.8984	927	0.041998	-1.8081	2230
924	SMIM17	0.014907	-3.6626	928	0.83161	0.77623	15854
925	KCNJ2	0.014973	-4.9423	929	0.68298	0.15522	14051
926	PAQR9	0.014984	-8.4342	930	0.96172	1.4336	18301
927	TEX12	0.014984	-7.9721	931	0.24715	1.5367	7849
928	PGLYRP4	0.015022	-4.2359	932	0.028289	-1.1393	1728
929	IFI35	0.015032	-4.9562	933	0.80149	-0.084198	15420
930	LOC100505549	0.015079	0.89505	934	0.36677	-0.38224	9912
931	ORMDL3	0.015105	-8.0579	935	0.96637	1.7329	18391
932	HOOK3	0.015105	-8.0657	936	0.11573	-0.39862	4722
933	UGGT2	0.015124	-8.562	937	0.80739	0.1973	15508
934	PRKAG2	0.015167	-0.74886	938	0.1123	-3.3466	4615
935	ATP1B3	0.01518	-4.4949	939	0.56851	0.068337	13024
936	KRT10	0.015194	-4.4437	940	0.31703	-0.17156	9085
937	UFC1	0.015227	-8.1269	941	0.08175	-5.4571	3643
938	GSDMC	0.015227	-8.3421	942	0.062835	-3.6712	2970
939	NDUFAF7	0.015227	-8.2643	943	0.56978	0.56592	13037
940	EID2	0.015242	-9.2096	944	0.007648	-7.9113	563
941	NKRF	0.015252	-9.243	945	0.95957	0.66384	18257
942	GABRE	0.015252	-9.243	946	0.27342	0.13829	8298
943	ADRM1	0.015253	-0.13249	947	0.21668	0.98354	7319
944	PINK1	0.015274	-5.796	948	0.41892	0.18008	10758
945	SHOC2	0.015297	-1.3018	949	0.10193	-3.2607	4272
946	CREBBP	0.015337	-4.0407	950	0.045191	-4.2966	2350
947	AGK	0.015337	-8.0647	951	0.077114	-3.593	3481
948	ISG15	0.015337	-8.29	952	0.64446	1.0557	13656
949	PARG	0.01536	-3.8264	953	0.44551	-0.41883	11175
950	BTBD1	0.01536	-5.3111	954	0.99541	1.7142	19006
951	TMED2	0.015391	-5.9327	955	0.29825	-0.82758	8747
952	KRT80	0.015423	-1.2652	956	0.010366	-0.63886	737
953	OR1F1	0.015446	-5.0343	957	0.96607	0.74205	18383
954	ADAD2	0.015486	-9.233	958	0.18733	-1.1723	6786
955	CTNND2	0.015486	-8.9964	959	0.11523	0.49922	4709
956	ALDOA	0.015566	-5.3666	960	0.00013962	-2.511	16
957	WDR61	0.015566	-1.0215	961	0.41001	-0.2141	10603
958	UBAC1	0.015661	-8.2401	962	0.9409	0.77046	17880
959	MUC12	0.015661	-7.9681	963	0.21574	0.31721	7310
960	DVL3	0.015676	-9.2279	964	0.11278	-3.9519	4637
961	SS18L2	0.015681	-2.0361	965	0.93266	1.1238	17717
962	SH3GLB1	0.015767	-2.1124	966	0.97783	0.74033	18610
963	KLHL24	0.015793	-9.2229	967	0.27718	-0.023254	8375
964	DMRTC1B	0.015795	-8.1572	968	0.15063	-0.67814	5797
965	RIPK3	0.015795	-8.2023	969	0.39397	-0.17147	10325
966	VSTM4	0.01583	-4.6369	970	0.99287	0.91787	18947
967	MYOD1	0.01583	-6.0261	971	0.3258	0.11421	9227
968	MARCKS	0.015847	-8.2185	972	0.86463	-0.087496	16380
969	CSRNP1	0.015853	-4.9221	973	0.050794	-1.1382	2550
970	MAGEA10-MAGEA5	0.015853	0.40179	974	0.35165	-0.29968	9648
971	EBAG9	0.015858	-9.0227	975	0.50394	3.925	12176
972	GPN1	0.015865	-9.2204	976	0.10027	-1.0027	4222
973	TNFSF10	0.015922	-8.5624	977	0.79028	1.0263	15261
974	ZFYVE27	0.015922	-3.2237	978	0.53905	-0.5094	12766
975	FAM110B	0.015993	-2.6229	979	0.89188	1.004	16921
976	TACR2	0.015996	-0.37508	980	0.75628	0.43025	14853
977	CCDC78	0.016007	-7.5967	981	0.78531	0.093089	15202
978	SULT2A1	0.016034	-4.5813	982	0.026911	0.8556	1654
979	LANCL3	0.016034	-4.5774	983	0.28852	-0.52254	8563
980	RGS8	0.016055	-2.1545	984	0.54866	0.49562	12872
981	SRPRB	0.016129	-2.1508	985	0.17591	-0.88154	6479
982	BCL6	0.016139	-0.13672	986	0.76172	-0.29219	14924
983	MED15	0.016154	-5.7483	987	0.00046832	-2.4914	38
984	COA3	0.016155	-9.1154	988	0.050008	-0.84724	2531
985	FAM111A	0.016201	-5.1412	989	0.042223	-7.6804	2240
986	PLCH2	0.016206	-8.1695	990	0.56785	1.4704	13021
987	L3MBTL2	0.016206	-8.0554	991	0.91361	1.1795	17342
988	C10orf2	0.016244	-1.2564	992	0.33254	-0.09915	9341
989	SH3GL3	0.016289	-4.4238	993	0.26762	-0.76319	8217
990	GCHFR	0.016317	-7.9376	994	0.88125	2.3714	16688
991	MALSU1	0.016317	-8.3744	995	0.52185	0.56285	12474
992	ABCG8	0.01634	-1.1052	996	0.01195	-1.7976	823
993	MAGEE1	0.01634	-4.867	997	0.27342	0.31709	8301
994	GPR155	0.016361	-4.8158	998	0.22945	-0.89731	7535
995	CTF1	0.01637	-4.6858	999	0.89087	0.70535	16897
996	HOXB3	0.01637	-6.2799	1000	0.40348	-0.49396	10494
997	KHDC1	0.01637	-4.9804	1001	0.73253	0.6135	14558
998	FGF9	0.016429	-9.0411	1002	0.91167	2.5181	17304
999	CHRNB2	0.016433	-5.3455	1003	0.39818	-0.53317	10404
1000	LOC101060321	0.016451	-7.391	1004	0.23177	-0.63462	7576
1001	CD19	0.016451	-8.2049	1005	0.3392	0.56604	9440
1002	CD3EAP	0.016451	-8.5478	1006	0.18532	-0.63703	6723
1003	RGS6	0.01648	-5.7624	1007	0.0022178	-8.5205	173
1004	C10orf32	0.01648	-4.9616	1008	0.40497	0.078149	10514
1005	HSD17B13	0.016497	-1.888	1009	0.35233	-0.05384	9663
1006	PPFIBP1	0.016563	-8.7023	1010	0.00060157	-8.5983	50
1007	TANGO6	0.016573	-0.99611	1011	0.071601	-3.4799	3293
1008	SQLE	0.016581	-9.1922	1012	0.11348	-3.7013	4658
1009	PDE1A	0.016581	-9.1922	1013	0.52467	-0.08719	12526
1010	CST6	0.016602	-8.3433	1014	0.0015402	-8.6128	121
1011	HIST1H2AL	0.016602	-7.8948	1015	0.0039456	-7.5574	304
1012	ZNF276	0.016602	-8.3696	1016	0.51312	-0.3406	12318
1013	ZFP28	0.016626	-4.5117	1017	0.89043	0.2054	16883
1014	MED21	0.016673	-0.17129	1018	0.32544	-0.29726	9221
1015	OGDHL	0.016683	0.33916	1019	0.10005	-2.1855	4214
1016	SERPINB13	0.016701	-9.1871	1020	0.42582	0.13482	10872
1017	TBC1D22B	0.016766	-8.2205	1021	0.11528	-2.9014	4712
1018	HADHB	0.016766	-7.8388	1022	0.16465	0.090369	6177
1019	HIST1H2BM	0.016766	-8.096	1023	0.29215	2.358	8621
1020	RREB1	0.016766	-8.2005	1024	0.051725	-0.082349	2576
1021	TEKT1	0.016768	-1.7046	1025	0.98708	1.0417	18825
1022	CCDC68	0.016798	-0.17706	1026	0.44499	-0.041043	11164
1023	SLC35F3	0.016798	0.002578	1027	0.46063	-0.14288	11426
1024	USB1	0.016798	0.47985	1028	0.33728	-0.076694	9405
1025	ZSCAN18	0.016871	-1.7985	1029	0.60398	0.11004	13322
1026	TAAR2	0.016931	7.742	1030	0.017787	-4.5761	1164
1027	IFT81	0.016937	-7.9037	1031	0.30583	4.5329	8878
1028	CASP7	0.016937	-8.2152	1032	0.013564	-1.2598	907
1029	ITGBL1	0.016941	0.05911	1033	0.35798	0.10471	9754
1030	WRN	0.016957	-7.8485	1034	0.07228	0.12224	3318
1031	HARS2	0.017017	-1.9736	1035	0.33023	0.53352	9308
1032	EPHA8	0.017027	1.4289	1036	0.17134	-0.70364	6360
1033	S100A4	0.017064	-1.1179	1037	0.022522	-0.85436	1434
1034	WWOX	0.017087	-8.2152	1038	0.72828	1.2706	14512
1035	DPY30	0.017089	-8.4361	1039	0.0095774	-3.4972	682
1036	SIAH2	0.017089	-8.0485	1040	0.52802	1.5444	12587
1037	MIEN1	0.017106	-9.1714	1041	0.13138	-1.0946	5226
1038	MOCOS	0.017114	-1.019	1042	0.98358	0.53432	18751
1039	OR2AP1	0.01717	-0.19524	1043	0.9045	1.0334	17161
1040	SCN4A	0.017191	-1.6845	1044	0.067466	-0.0031803	3151
1041	IGBP1	0.017224	-1.4404	1045	0.15663	-0.88797	5971
1042	RPL27	0.017233	-8.2873	1046	0.23892	-0.55123	7705
1043	WDR77	0.017241	-4.6853	1047	0.05804	-2.584	2796
1044	ATF3	0.017241	-4.4209	1048	0.26731	-0.70726	8214
1045	FIGNL2	0.017256	-2.2134	1049	0.82935	0.10496	15822
1046	UNC5CL	0.017257	-1.0393	1050	0.13943	-0.60021	5491
1047	DNAJB6	0.017342	-2.1537	1051	0.062115	-0.93664	2948
1048	OR1A2	0.017342	-3.6185	1052	0.48382	1.0049	11802
1049	GNB1L	0.017357	-5.4942	1053	0.05497	-7.3109	2691
1050	ERLIN1	0.017386	-8.1563	1054	0.91019	0.81106	17280
1051	TMEM97	0.017386	-8.2732	1055	0.18631	0.96939	6753
1052	PLEKHF1	0.01741	-7.9902	1056	0.13942	-1.0844	5490
1053	RBL2	0.01741	-8.1687	1057	0.98013	0.98093	18658
1054	CLIC3	0.01741	-7.7727	1058	0.49201	-0.17153	11962
1055	MYEOV2	0.01741	-8.5969	1059	0.95732	1.8719	18207
1056	TCP10L	0.01741	-2.4475	1060	0.10221	-0.095004	4281
1057	HHATL	0.01741	-7.6578	1061	0.16736	-0.55267	6262
1058	PSMB2	0.01741	-8.5812	1062	0.29953	1.614	8764
1059	MED14OS	0.017428	-4.158	1063	0.67232	0.071864	13944
1060	SGCG	0.017474	-5.27	1064	0.89249	0.2206	16928
1061	NBR1	0.017512	0.10305	1065	0.13792	-0.93526	5443
1062	NDUFA6	0.017513	-4.7539	1066	0.51019	0.41836	12282
1063	RNF152	0.017513	-0.71425	1067	0.066193	-0.95224	3095
1064	NDEL1	0.017575	-8.133	1068	0.060137	-1.1514	2869
1065	ENOX2	0.01759	-1.0316	1069	0.69414	-0.089406	14155
1066	TCN2	0.017595	-4.7616	1070	0.96289	0.88539	18334
1067	KRTAP12-3	0.017599	-0.40607	1071	0.59565	0.54643	13237
1068	SLX1A	0.017602	-4.9731	1072	0.87676	0.85418	16595
1069	RALGPS2	0.017636	-8.7398	1073	0.90852	3.7823	17248
1070	CLCF1	0.01767	-6.6717	1074	0.17175	0.48405	6368
1071	C8orf31	0.01767	-5.7272	1075	0.011939	-5.4499	822
1072	SFTPD	0.017675	-1.9414	1076	0.0023911	0.31884	186
1073	ZG16B	0.017676	-8.1807	1077	0.18971	-0.73873	6834
1074	NEUROG1	0.017753	-4.9112	1078	0.16656	-0.70691	6230
1075	BABAM1	0.017753	-4.5596	1079	0.22901	-0.45313	7523
1076	PLEKHA1	0.017775	-3.7249	1080	0.32452	0.54621	9200
1077	SP1	0.017775	-0.69849	1081	0.29958	-0.81924	8771
1078	C19orf47	0.017799	-5.9671	1082	0.15701	-0.14414	5977
1079	KRTAP5-7	0.017799	-4.8503	1083	0.85988	0.0077994	16301
1080	MATN2	0.017804	-6.0283	1084	0.50732	-0.1935	12226
1081	TRIM29	0.017806	-8.585	1085	0.0057949	-8.0718	445
1082	EMG1	0.017832	-5.1122	1086	0.26594	-0.72248	8180
1083	MAP3K13	0.01786	-4.7367	1087	0.38227	-0.51822	10152
1084	ZNF25	0.017889	-5.3692	1088	0.49596	0.22327	12034
1085	LZTS3	0.017889	-4.164	1089	0.023414	-1.4326	1476
1086	CD27	0.017895	-4.4044	1090	0.090773	-0.40645	3926
1087	FAM47A	0.017946	-1.967	1091	0.94188	1.1749	17905
1088	CSN1S1	0.017948	-8.3001	1092	0.22495	0.080627	7451
1089	RSRC2	0.017976	-8.6985	1093	0.29589	-0.82644	8708
1090	PLEKHG1	0.018028	-3.9025	1094	0.37165	-0.57413	9984
1091	SRPR	0.018031	-6.2319	1095	0.26443	0.26538	8157
1092	PGAP2	0.018032	-3.6653	1096	0.0008871	-1.3123	75
1093	MRPL39	0.018087	-7.9171	1097	0.59584	0.21605	13238
1094	GFPT1	0.018107	-8.1268	1098	0.95056	0.30094	18078
1095	NLRP6	0.018129	-1.4505	1099	0.90605	1.1347	17191
1096	BCAR1	0.018144	-7.7658	1100	0.58561	0.11753	13169
1097	HSPA8	0.018168	-1.4292	1101	0.7058	0.1177	14283
1098	SMIM8	0.018169	-1.8316	1102	0.44487	-0.1724	11162
1099	ELAC2	0.018171	-0.62013	1103	0.37447	-0.52149	10024
1100	ACSL1	0.01818	-8.4257	1104	0.32458	-0.67103	9203
1101	FOXR1	0.018186	-1.5863	1105	0.94416	0.24929	17951
1102	RINL	0.018229	-4.5295	1106	0.5147	-0.33916	12353
1103	TARDBP	0.018265	-7.3117	1107	0.040591	-1.822	2180
1104	ST13	0.018265	-8.363	1108	0.22749	1.0492	7489
1105	NDUFA9	0.018265	-8.3379	1109	0.93062	0.39784	17678
1106	MRPL47	0.0183	-4.7302	1110	0.99115	0.93184	18910
1107	EML6	0.0183	-4.5659	1111	0.29859	0.23237	8749
1108	ART3	0.018314	-4.2246	1112	0.90892	0.61043	17256
1109	GCK	0.0184	-1.4882	1113	0.018665	-4.5286	1224
1110	ETFDH	0.0184	0.66513	1114	0.50535	-0.035765	12201
1111	MRGPRX1	0.01842	-5.7548	1115	0.83779	0.89928	15941
1112	SIGLEC11	0.01842	-5.1532	1116	0.10286	-1.1613	4299
1113	DDX19A	0.01842	-5.1415	1117	0.27466	-0.58276	8327
1114	CDC6	0.018433	-8.7659	1118	0.052431	-3.8832	2597
1115	ITGA1	0.018457	-4.237	1119	0.27469	-1.5418	8329
1116	SFTA3	0.018466	-7.9148	1120	0.62495	0.048248	13495
1117	DR1	0.018492	-5.1248	1121	0.52915	0.46801	12606
1118	SMIM21	0.018497	-1.2783	1122	0.4755	0.67555	11666
1119	PDCD10	0.018523	-3.6971	1123	0.19977	-0.056711	7029
1120	RBPMS2	0.018543	-2.6431	1124	0.95494	0.66628	18160
1121	CSNK2A1	0.018543	0.84123	1125	0.99494	1.0855	18986
1122	KLF8	0.018543	0.1567	1126	0.81586	-0.18595	15633
1123	SPIB	0.018592	-1.2563	1127	0.1408	-3.0325	5530
1124	ZNF280C	0.018595	-7.8389	1128	0.12251	-0.58526	4932
1125	DLGAP1	0.018595	-8.0321	1129	0.11268	-3.0471	4627
1126	EFS	0.018657	-4.0927	1130	0.78919	0.17823	15249
1127	CERS1	0.018657	1.7193	1131	0.78905	0.7952	15247
1128	GFAP	0.018662	-2.2014	1132	0.042945	-0.58575	2266
1129	OR2A14	0.018693	6.3156	1133	0.91733	0.066083	17421
1130	HIST1H4K	0.018719	-4.9242	1134	0.76958	0.17532	15008
1131	ROCK2	0.018745	-4.9704	1135	0.16024	-1.3199	6062
1132	TAAR1	0.018791	-4.7789	1136	0.26879	0.13795	8233
1133	ZNF227	0.018795	-7.9863	1137	0.068195	-1.0569	3179
1134	ATP2B2	0.018795	-8.1906	1138	0.91873	0.53688	17446
1135	KLK13	0.018829	0.28045	1139	0.95975	1.1595	18260
1136	SLC26A1	0.018829	-2.0918	1140	0.97327	0.62237	18527
1137	TENM1	0.018838	-1.4284	1141	0.37733	-0.60184	10065
1138	AK6	0.018852	-1.6333	1142	0.02173	-8.3808	1397
1139	IDNK	0.018873	-9.1941	1143	0.98524	1.1561	18788
1140	CMTR1	0.018881	-5.3598	1144	0.10712	-3.6367	4441
1141	CEBPZ	0.018887	-9.0989	1145	0.18327	-0.20088	6669
1142	LASP1	0.018888	-1.2263	1146	0.027866	-0.59821	1709
1143	WFDC8	0.018906	-2.2695	1147	0.87964	0.30561	16655
1144	ETV2	0.018943	-4.6747	1148	0.089494	-1.008	3891
1145	GNAI2	0.018943	-1.1022	1149	0.63437	4.0379e-05	13574
1146	SERPINA9	0.019029	-0.1465	1150	0.97616	1.7812	18579
1147	F2RL1	0.01908	-0.6841	1151	0.41288	0.20962	10647
1148	MAP3K4	0.019086	-4.3488	1152	0.10032	-1.2301	4225
1149	C19orf26	0.019098	-4.7489	1153	0.73307	0.62657	14564
1150	CCDC184	0.019115	-7.8135	1154	0.32227	-0.44716	9154
1151	SERBP1	0.019117	-7.9007	1155	0.020216	-3.8005	1309
1152	EME1	0.019117	-8.1398	1156	0.90585	0.36198	17188
1153	UNC13D	0.019143	0.58605	1157	0.13454	-0.48479	5333
1154	C3orf62	0.019166	-8.8729	1158	0.8959	2.9854	16992
1155	SYNDIG1L	0.019202	-3.718	1159	0.88644	1.2368	16787
1156	PYROXD2	0.019212	-8.3181	1160	0.048834	-1.2039	2479
1157	FCAR	0.019217	-9.0851	1161	0.1299	-3.2207	5186
1158	SCAPER	0.019217	-9.0851	1162	0.02963	-4.1524	1780
1159	AQP5	0.019263	-8.5034	1163	0.061307	-4.5166	2914
1160	FASN	0.019283	-8.0874	1164	0.42365	-0.28504	10836
1161	MUC15	0.019283	-7.9153	1165	0.64646	-0.23512	13674
1162	DNAJC25	0.019283	-8.2828	1166	0.42394	-0.56782	10840
1163	CFAP61	0.019283	-5.4295	1167	0.9378	1.1239	17817
1164	FNBP1	0.01929	-1.2016	1168	0.96155	0.61181	18297
1165	LRRTM4	0.019306	-4.7535	1169	0.074965	-0.99241	3414
1166	PXN	0.019315	-1.5466	1170	0.22859	-0.24118	7513
1167	DQX1	0.019368	-0.87399	1172	0.26169	-0.37007	8100
1168	ATF1	0.019371	-8.9588	1173	0.3483	-0.56649	9588
1169	TMEM87A	0.019402	-9.0767	1174	0.142	-3.4465	5574
1170	WDR35	0.019402	0.77768	1175	0.86602	-0.0052417	16409
1171	RDH5	0.019429	-4.1265	1176	0.49238	0.34806	11967
1172	STMN1	0.019452	-3.9262	1177	0.94017	0.14546	17861
1173	KAT2A	0.019452	-8.1824	1178	0.41285	1.3098	10641
1174	CCBL1	0.019452	-8.3661	1179	0.20244	-0.69153	7069
1175	DBH	0.019474	-9.074	1180	0.83193	0.66412	15860
1176	FBXO44	0.019486	-1.9668	1181	0.40236	-0.090708	10481
1177	CTHRC1	0.019543	-0.37929	1182	0.94519	0.48984	17966
1178	MAGED4B	0.019611	-8.3714	1183	0.040939	-3.445	2190
1179	CLNK	0.019624	-8.3086	1184	0.92832	0.23461	17633
1180	LOC650293	0.019626	-1.0409	1185	0.34457	-0.19472	9522
1181	RAET1G	0.019629	-3.2335	1186	0.95437	0.42774	18152
1182	HOXB8	0.019667	-5.7921	1187	0.021737	1.006	1398
1183	THPO	0.019667	-5.0083	1188	0.22947	0.16888	7536
1184	SDAD1	0.019687	-8.8102	1189	0.074296	-3.8359	3389
1185	ZFR	0.019715	0.43489	1190	0.13266	-1.1056	5272
1186	TRAPPC2L	0.01974	-9.0627	1191	0.396	-0.48747	10366
1187	HP	0.019782	-5.2384	1192	0.31493	3.3718	9040
1188	LOC653602	0.019782	-3.6011	1193	0.7264	0.56681	14488
1189	SLC6A17	0.019786	-7.8145	1194	0.36692	-0.3763	9913
1190	CNEP1R1	0.019786	-8.2739	1195	0.12284	-0.18055	4950
1191	CDC42EP4	0.019799	-1.9224	1196	0.06126	-3.8248	2909
1192	PSMD7	0.01984	-8.942	1197	0.17898	1.2129	6566
1193	PTS	0.019867	-1.5639	1198	0.23365	1.5172	7614
1194	DYRK2	0.019879	-4.5899	1199	0.26633	-0.71931	8187
1195	IGSF9	0.019943	-4.434	1200	0.25818	-0.84421	8030
1196	LRRFIP1	0.019943	-0.8817	1201	0.16445	-1.1252	6168
1197	PNPLA5	0.01995	-9.0542	1202	0.17135	-0.45792	6361
1198	LRRC10	0.019958	-7.8045	1203	0.14486	-0.72779	5648
1199	SPANXN1	0.019958	-8.1524	1204	0.77814	0.72131	15115
1200	BEX1	0.019981	-7.4265	1205	0.83968	-0.23641	15972
1201	CTU1	0.020047	-9.0485	1206	0.51638	-0.21061	12384
1202	CXCL14	0.02007	-6.4572	1207	0.48782	-0.33882	11874
1203	TUBGCP4	0.020086	-0.76384	1208	0.14323	-0.75459	5605
1204	OR4F29	0.020088	-8.9431	1209	0.002636	-8.1348	204
1205	RUNDC3A	0.020105	-7.6499	1210	0.89797	1.5522	17030
1206	ZAR1	0.02011	-0.6842	1211	0.47353	0.49078	11635
1207	PDPR	0.02011	5.3159	1212	0.23437	-0.22203	7626
1208	E2F6	0.020168	-9.0428	1213	0.90549	0.41382	17182
1209	CACFD1	0.020172	-4.8419	1214	0.49201	0.54808	11963
1210	PSMC3IP	0.020227	-7.8377	1215	0.96663	1.213	18399
1211	RSAD1	0.020241	-1.6627	1216	0.10978	-0.8962	4532
1212	ALG10B	0.020286	-3.5925	1217	0.6324	0.098282	13557
1213	DNPH1	0.020342	-4.8673	1218	0.2756	-0.78256	8344
1214	LTV1	0.020362	-7.7969	1219	0.012292	1.034	843
1215	ADRB1	0.020362	-8.1781	1220	0.27192	-1.0524	8274
1216	CGB2	0.020362	-8.1911	1221	0.03035	-1.8857	1804
1217	BAHCC1	0.020362	-7.8311	1222	0.12684	-1.2669	5083
1218	DROSHA	0.020362	-8.3579	1223	0.28189	0.86775	8441
1219	OR6B2	0.020366	-1.898	1224	0.06806	-0.92525	3172
1220	SH2D7	0.020388	-4.2969	1225	0.05262	-7.3809	2608
1221	RSBN1	0.020397	-9.0342	1226	0.0030806	-5.113	237
1222	ABHD15	0.020397	-9.0342	1227	0.27112	0.070642	8263
1223	ELOVL4	0.0204	-0.09071	1228	0.073731	-0.68994	3375
1224	MRPL20	0.020492	-9.0313	1229	0.3062	-0.64849	8884
1225	FAM195B	0.020514	-0.6114	1230	0.22403	-0.44539	7437
1226	WNT10A	0.020525	-8.4824	1231	0.14741	-0.2844	5706
1227	KCTD18	0.020535	-3.2015	1232	0.31134	-0.0018498	8966
1228	CTU2	0.0206	3.0876	1233	0.40206	-0.0010825	10477
1229	SH2D4A	0.020608	-5.2094	1234	0.28356	-0.69354	8477
1230	ASF1A	0.020641	-9.0255	1235	0.85001	1.4352	16135
1231	ASPM	0.020661	-7.796	1236	0.27718	-0.094461	8374
1232	PSORS1C1	0.020668	-0.3753	1237	0.16673	-0.44874	6238
1233	CABP5	0.020686	-5.2476	1238	0.17021	-0.76091	6328
1234	HEATR1	0.020743	-1.1704	1239	0.11761	-1.3065	4772
1235	KRTAP3-3	0.020754	-5.1416	1240	0.43564	-0.53669	11038
1236	MYH13	0.020754	-5.9924	1241	0.68345	0.34722	14055
1237	ZFYVE26	0.020773	-8.2502	1242	0.211	0.68473	7226
1238	STAU2	0.020794	-4.3752	1243	0.18456	-1.0758	6701
1239	TBC1D3C	0.020886	-1.9483	1244	0.010233	-0.43932	724
1240	DDX27	0.020894	-8.3073	1245	0.86238	0.3875	16344
1241	THEM5	0.020899	-4.0686	1246	0.15736	-0.63489	5987
1242	GLMP	0.0209	-9.0139	1247	0.098709	5.0241	4170
1243	CCDC112	0.020971	-4.6292	1248	0.90041	0.41586	17092
1244	NR2C2AP	0.021032	-0.60989	1249	0.81706	1.5208	15657
1245	DCAF4	0.021043	-8.1819	1250	0.27718	-0.12769	8368
1246	CMTM4	0.021046	-5.2884	1251	0.39355	-0.34807	10319
1247	PCCA	0.021046	-5.4951	1252	0.091135	-1.032	3934
1248	GOLPH3L	0.021046	-5.2352	1253	0.1113	-0.27399	4583
1249	ACSM6	0.021054	-9.008	1254	0.85285	0.71402	16183
1250	ACOXL	0.021057	-7.7741	1255	0.95907	0.60384	18245
1251	TANGO2	0.021088	-1.908	1256	0.063978	-2.2936	3013
1252	NARS2	0.021114	0.079679	1257	0.13225	-0.89536	5255
1253	SLC35F6	0.021159	-4.4352	1258	0.22907	-0.99101	7525
1254	TRAF3	0.021159	-5.1767	1259	0.36539	-0.2795	9884
1255	ANAPC7	0.021178	-1.8138	1260	0.9313	0.10052	17686
1256	SH2B1	0.021178	-8.0995	1261	0.18374	-0.84347	6679
1257	SUV420H1	0.021178	-7.8672	1262	0.076518	-3.0393	3457
1258	NFX1	0.021178	-8.217	1263	0.11407	-3.3784	4670
1259	ACTL7A	0.021199	1.0374	1264	0.43735	-0.24355	11062
1260	ABHD12B	0.021239	-5.2769	1265	0.056849	-3.3255	2755
1261	CFAP45	0.021242	-1.486	1266	0.40702	-0.13943	10548
1262	RPL30	0.021254	-5.2778	1267	0.18733	0.18687	6784
1263	DDX54	0.021285	-0.31195	1268	0.020781	-0.6751	1345
1264	MYO5A	0.021288	-7.2733	1269	0.048568	-0.99343	2469
1265	POU6F2	0.021317	-5.3283	1270	0.028752	-2.7615	1749
1266	TMEM243	0.021355	-0.91096	1271	0.01515	-4.5787	998
1267	AGO1	0.021371	4.6863	1272	0.64815	-0.15592	13687
1268	CNOT3	0.021375	7.4217	1273	0.23374	-3.7151	7615
1269	C19orf24	0.021397	-8.5543	1274	0.99659	3.9121	19025
1270	CCER1	0.021398	-7.7281	1275	0.11573	1.3572	4721
1271	HTR5A	0.021398	-8.2578	1276	0.10867	-1.2655	4505
1272	KAAG1	0.021456	1.4554	1277	0.021683	-5.6125	1396
1273	NOP2	0.021495	-4.2931	1278	0.53765	0.30742	12748
1274	GJB1	0.021504	-8.807	1279	0.66719	0.89587	13900
1275	COL8A1	0.021504	-1.3472	1280	0.93994	0.80675	17857
1276	CYLD	0.021542	-0.087204	1281	0.90716	0.52984	17223
1277	FSHR	0.021555	-4.9826	1282	0.12683	-3.3908	5081
1278	TP53TG3C	0.021586	-5.1058	1283	0.8168	-0.051985	15652
1279	SRGAP2C	0.021627	-1.1192	1284	0.66606	0.57092	13887
1280	RC3H1	0.021628	-1.4635	1285	0.051746	-4.1614	2578
1281	DHX35	0.021654	-0.87983	1286	0.35622	1.1722	9723
1282	SCNM1	0.021655	-5.4218	1287	0.40869	0.09701	10582
1283	C16orf62	0.021678	-1.3067	1288	0.13061	-0.9002	5206
1284	TCP1	0.02168	-7.8029	1289	0.93966	0.65066	17853
1285	ADH1C	0.021713	0.2019	1290	0.053326	-0.14368	2632
1286	ITGB1BP1	0.021729	-1.784	1291	0.27964	1.0646	8415
1287	TRABD	0.02177	-1.1721	1292	0.26134	-0.2907	8095
1288	METTL21C	0.021775	-5.0508	1293	0.89719	0.035432	17015
1289	CELF6	0.021775	-3.8896	1294	0.22765	-0.39708	7490
1290	SUGCT	0.021798	0.2272	1295	0.83157	0.16608	15851
1291	EXOSC5	0.021815	-7.6788	1296	0.81238	0.47542	15585
1292	ATF5	0.021815	-7.9376	1297	0.43311	0.006265	10981
1293	ATXN2L	0.021888	-1.3632	1298	0.88881	0.44102	16841
1294	ECE2	0.021913	-2.8843	1299	0.53439	0.19586	12698
1295	SNX7	0.021934	-5.3501	1300	0.96689	0.28839	18403
1296	C1orf109	0.021934	-5.3397	1301	0.20558	0.18308	7118
1297	ADGRG2	0.021951	-1.2697	1302	0.14706	-0.93348	5700
1298	MAGEB4	0.021978	-8.9694	1303	0.0092721	-7.4312	669
1299	LPIN2	0.021984	-3.6366	1304	0.80982	0.24439	15542
1300	LRRC57	0.022027	-4.3225	1305	0.45821	0.97098	11393
1301	SOBP	0.022045	-8.9754	1306	0.98346	1.6934	18745
1302	L3MBTL4	0.022064	-4.1474	1307	0.0042487	-5.3937	333
1303	ITGAX	0.02209	-2.6492	1308	0.14641	-0.16785	5686
1304	RAB7B	0.022117	-1.4617	1309	0.41493	-0.55296	10688
1305	IMPDH1	0.022126	-8.4414	1310	0.61049	0.12096	13377
1306	IDO2	0.02214	-4.8337	1311	0.74984	0.95676	14769
1307	PIP4K2C	0.022144	-8.9724	1312	0.0041537	-4.344	325
1308	RAD23B	0.02215	-7.926	1313	0.75975	0.90328	14899
1309	FCER1G	0.02215	-8.1916	1314	0.94329	0.68972	17937
1310	WDR82	0.022168	-0.14829	1315	0.52557	-0.3188	12540
1311	STK3	0.022169	-0.60868	1316	0.067007	-1.0348	3125
1312	KIF18B	0.02218	-1.1099	1317	0.90333	1.1795	17142
1313	LOR	0.022252	-8.9694	1318	0.082734	-0.55671	3682
1314	MPPE1	0.022283	-5.6541	1319	0.53249	0.32656	12663
1315	ODF3	0.022317	-1.3074	1320	0.99915	1.9311	19079
1316	WDR19	0.022321	-1.3009	1321	0.2488	-0.6995	7875
1317	TOX	0.02235	-4.7198	1322	0.43712	0.20697	11060
1318	CALM3	0.022364	-1.6987	1323	0.13141	-0.069539	5230
1319	GAPT	0.022397	-0.25818	1324	0.034405	-4.4697	1970
1320	C6orf25	0.022403	-1.9896	1325	0.13842	-0.64913	5461
1321	NHLRC2	0.022435	-7.7	1326	0.42171	0.47537	10807
1322	TCEAL6	0.022452	-5.0558	1327	0.88025	0.28392	16670
1323	HRH3	0.022468	-8.2404	1328	0.3951	0.32758	10345
1324	WFDC10B	0.022515	-0.84397	1329	0.92961	0.12859	17656
1325	MAFK	0.022526	-1.7585	1330	0.94813	0.36337	18023
1326	SLFN13	0.022554	0.72543	1331	0.17125	-0.69821	6357
1327	CHST8	0.022556	-1.3235	1332	0.16996	-1.389	6321
1328	FOXN4	0.022559	-4.7792	1333	0.18861	-0.8137	6811
1329	MRGPRG	0.022559	-4.2434	1334	0.35732	-0.47578	9742
1330	MTRNR2L5	0.022568	-3.9012	1335	0.1113	-0.1558	4585
1331	CT47A8	0.022603	-1.4727	1336	0.51008	0.40162	12281
1332	ENAH	0.022629	-7.9046	1337	0.27614	0.31038	8353
1333	HIST1H3D	0.022634	-8.9573	1338	0.49337	2.5812	11988
1334	FAM72C	0.022677	-4.7457	1339	0.12322	-3.1373	4959
1335	ZSCAN9	0.022682	-5.3565	1340	0.37943	-0.73556	10107
1336	GSC2	0.022695	-2.0285	1341	0.45623	0.3694	11363
1337	RBMXL1	0.022739	3.2941	1342	0.024853	-0.71679	1544
1338	DPCR1	0.02279	-7.9951	1343	0.0070535	-0.25834	528
1339	PDC	0.02279	-0.97821	1344	0.1287	-0.90261	5146
1340	SERPINB3	0.022831	-1.0127	1345	0.049086	1.0899	2489
1341	PRKACG	0.022902	-4.9302	1346	0.53889	0.020936	12762
1342	TRIM34	0.022905	-7.7863	1347	0.0093628	-7.6656	674
1343	VAMP8	0.022939	0.42853	1348	0.99975	2.8466	19100
1344	FAM120B	0.022972	-8.2794	1349	0.26142	-0.35767	8097
1345	CASD1	0.022972	-8.1988	1350	0.12505	-1.1029	5019
1346	NDST4	0.023058	-8.9482	1351	0.011407	-1.4917	795
1347	PTCRA	0.023089	-4.6147	1352	0.64759	0.046788	13685
1348	TIMM50	0.023099	-4.4736	1353	0.50459	1.2147	12188
1349	RPP30	0.023099	-4.3577	1354	0.20365	-0.54994	7091
1350	PPP1R17	0.023099	-4.6302	1355	0.020489	-4.2486	1327
1351	RBMS3	0.02311	0.44863	1356	0.54073	0.051895	12799
1352	TNFRSF13C	0.023135	-1.4701	1357	0.53739	-0.23328	12744
1353	HLA-DRB1	0.023165	-7.7518	1358	0.66231	0.2011	13830
1354	TRO	0.023175	0.485	1359	0.825	0.069065	15761
1355	WDR54	0.023195	2.7803	1360	0.69727	0.69521	14182
1356	MTFR1	0.023201	-5.6944	1361	0.36791	-0.35002	9931
1357	ZSCAN26	0.023219	-7.6927	1362	0.029844	-4.0258	1787
1358	UMODL1	0.023266	-8.8976	1363	0.011939	-3.8457	821
1359	CHCHD3	0.023281	-0.072031	1364	0.33563	-0.61578	9380
1360	PPIAL4E	0.023282	-7.6989	1365	0.39729	0.95585	10389
1361	OR5L2	0.023322	-1.184	1366	0.092847	-0.64079	3991
1362	MRPL40	0.023377	-8.939	1367	0.057552	-1.5515	2778
1363	NCOR2	0.023395	-0.21263	1368	0.51391	-0.49589	12336
1364	ATP6V1F	0.023395	1.2024	1369	0.1471	-1.2553	5701
1365	APOA1BP	0.023405	-4.9309	1370	0.97323	0.72126	18526
1366	THAP8	0.023406	-7.4831	1371	0.11039	-0.19236	4551
1367	KLHL18	0.023406	-8.0474	1372	0.29392	0.79	8666
1368	OR10K2	0.023412	-1.8689	1373	0.56463	0.22065	12994
1369	KCNRG	0.023416	-5.0716	1374	0.29193	-0.56008	8617
1370	HMCES	0.023416	-3.8331	1375	0.28097	-0.64991	8429
1371	COX4I1	0.023456	-7.671	1376	0.016182	-4.0917	1065
1372	WRB	0.023492	-7.6055	1377	0.56186	1.0775	12969
1373	LPPR4	0.023492	-7.9202	1378	0.057243	0.37957	2768
1374	DPP4	0.023535	-8.9489	1379	0.018595	-5.9962	1219
1375	NUP43	0.023537	-0.88216	1380	0.23179	-0.46621	7580
1376	BMP3	0.023537	-0.39924	1381	0.98213	0.44845	18714
1377	CAPN15	0.023537	-0.29121	1382	0.13185	-0.68156	5237
1378	FAM20B	0.02354	-1.2069	1383	0.08809	-0.056701	3843
1379	TUBA3D	0.02354	-4.5936	1384	0.12672	-2.7119	5076
1380	PSMB6	0.023566	-8.1135	1385	0.22277	-0.13657	7420
1381	ALG1L2	0.023578	-2.2935	1386	0.074681	-4.077	3402
1382	DAW1	0.023604	-8.8859	1387	0.28939	2.138	8581
1383	GIMAP2	0.023612	-8.1446	1388	0.87175	-0.047116	16515
1384	RAD54L	0.023612	-7.587	1389	0.11711	-2.716	4761
1385	ZNF600	0.023612	-8.044	1390	0.1294	-0.35534	5170
1386	NAA16	0.023624	7.3364	1391	0.46481	-0.35842	11499
1387	TUBGCP5	0.023642	-8.1947	1392	0.19666	-0.91652	6963
1388	FOXD3	0.023649	-2.7786	1393	0.86729	1.8239	16439
1389	HOXD9	0.023651	1.1911	1394	0.34996	-0.17132	9619
1390	CD40	0.023736	-0.015297	1395	0.9323	0.79731	17711
1391	CASKIN1	0.023736	0.073596	1396	0.071118	-0.7247	3277
1392	CBLN4	0.023739	-7.8609	1397	0.44274	0.39766	11143
1393	HEPACAM2	0.023774	-1.8255	1398	0.011927	-7.7219	819
1394	GSX2	0.023796	-1.0147	1399	0.42678	-0.011134	10887
1395	FLT1	0.023799	-4.1102	1400	0.62719	0.4711	13515
1396	CFAP53	0.023822	-0.1844	1401	0.060506	-0.016886	2884
1397	OR10G8	0.023879	-0.88997	1402	0.12488	-1.7029	5008
1398	PHKA2	0.023881	-8.0427	1403	0.9587	1.7225	18237
1399	ZNF415	0.023891	-7.8007	1404	0.10742	-1.1731	4452
1400	HKR1	0.023899	-8.9266	1405	0.017672	-4.9783	1158
1401	LECT2	0.023899	-8.9266	1406	0.96716	1.4353	18408
1402	FAM163B	0.023901	-3.7822	1407	0.27675	-0.34628	8363
1403	UHRF1BP1	0.023908	-1.2023	1408	0.17879	-0.37174	6551
1404	HSPA1L	0.023942	-7.9762	1409	0.38665	-0.19263	10206
1405	OXCT2	0.023942	-8.2049	1410	0.46735	-0.20006	11538
1406	PCNT	0.023972	-1.7779	1411	0.001693	-3.7069	130
1407	TMEM254	0.023985	-3.6127	1412	0.26654	0.031144	8194
1408	ZNF793	0.02401	0.32906	1413	0.5247	0.32645	12527
1409	FAM174A	0.02401	1.8381	1414	0.49897	-0.066561	12081
1410	PRKAR2A	0.024095	-4.7352	1415	0.28021	-0.99369	8422
1411	KRTAP10-5	0.024107	0.12809	1416	0.12639	0.73468	5058
1412	PPWD1	0.02411	-1.4316	1417	0.34199	-0.50103	9491
1413	TSPY2	0.024142	-4.9089	1418	0.048232	-1.3759	2455
1414	LCN12	0.024167	-4.8322	1419	0.27342	0.6262	8293
1415	OR7G2	0.024174	-1.2466	1420	0.71571	-0.076202	14388
1416	MREG	0.024177	-7.7905	1421	0.96908	1.4094	18443
1417	ZMYM5	0.024224	-8.6467	1422	0.41223	-0.53794	10634
1418	APBB3	0.024249	-1.6387	1423	0.01708	-0.98011	1126
1419	MAP10	0.024249	-1.0727	1424	0.76417	0.77082	14952
1420	SLC7A5	0.024249	0.97951	1425	0.89912	0.52475	17061
1421	OR14C36	0.02426	-7.973	1426	0.080236	-1.142	3581
1422	QDPR	0.024271	-5.0718	1427	0.90762	0.34637	17234
1423	ESRRA	0.024327	-5.7246	1428	0.43753	0.073887	11067
1424	ADAMTS7	0.024337	-5.4438	1429	0.96445	1.2131	18355
1425	WDR5	0.024353	-7.8344	1430	0.52121	-0.093689	12465
1426	TASP1	0.024355	-2.3743	1431	0.58013	0.26051	13112
1427	RELA	0.024366	-5.4361	1432	0.031408	0.27612	1844
1428	NKIRAS2	0.024374	-7.9111	1433	0.38413	0.44744	10171
1429	KLK8	0.024391	0.52378	1434	0.39584	-0.25084	10364
1430	ANP32D	0.024431	-7.4656	1435	0.086792	-1.4949	3800
1431	UGT2A3	0.024438	-1.0871	1436	0.38401	-0.60891	10170
1432	HAMP	0.024447	-8.9141	1437	0.0080161	-1.6489	591
1433	TMSB15A	0.024447	-7.9443	1438	0.77323	0.20158	15052
1434	NDUFAF2	0.024448	-5.0441	1439	0.1277	0.0096585	5108
1435	DCT	0.024449	-1.3706	1440	0.086458	0.12936	3788
1436	DMRTA2	0.024468	-8.151	1441	0.96007	1.4851	18266
1437	PHLDB2	0.024468	-7.6301	1442	0.12064	-0.66713	4876
1438	FAHD1	0.024474	-1.3502	1443	0.7005	1.5891	14224
1439	DPPA4	0.024483	-8.4535	1444	0.94919	0.8485	18042
1440	IDH3G	0.024505	7.1639	1445	0.94523	0.75913	17967
1441	ST6GAL1	0.024514	-5.499	1446	0.74724	0.75307	14734
1442	NLN	0.024514	-5.0529	1447	0.93413	2.5141	17747
1443	CEP104	0.024546	-1.523	1448	0.75473	0.10261	14835
1444	RAMP3	0.02455	-1.0047	1449	0.90192	0.60344	17122
1445	MCM2	0.024562	-0.68226	1450	0.65385	0.31326	13736
1446	MACF1	0.024617	-8.911	1451	0.03491	-7.9107	1987
1447	IFNL3	0.024647	0.65963	1452	0.36382	-0.4292	9863
1448	NT5DC1	0.024673	-0.16306	1453	0.13061	-0.29758	5202
1449	SCGB2B2	0.02469	-1.2114	1454	0.27289	-0.5031	8287
1450	FRMD1	0.024711	-6.7015	1455	0.41075	0.039217	10610
1451	FDX1	0.024753	-7.72	1456	0.94214	0.3123	17908
1452	GPATCH1	0.024753	-7.5764	1457	0.0025632	-7.9002	198
1453	SERPINA12	0.024758	-0.43913	1458	0.47848	0.43976	11704
1454	SAP30	0.024777	-4.4946	1459	0.41189	0.56403	10627
1455	C9orf72	0.024789	-7.5206	1460	0.045612	-1.1063	2361
1456	UPRT	0.024809	-7.1197	1461	0.99381	3.3714	18961
1457	E2F1	0.024847	-0.11927	1462	0.70531	0.35508	14275
1458	LDHA	0.024847	-4.4031	1463	0.30479	0.52129	8862
1459	TAAR8	0.024866	-7.7783	1464	0.12636	-0.88277	5056
1460	TCIRG1	0.024883	-8.9047	1465	0.33885	-0.41092	9432
1461	DOCK6	0.024883	-8.9047	1466	0.90349	0.32707	17143
1462	KRTAP1-1	0.024884	-5.3628	1467	0.26173	-0.2609	8105
1463	C10orf55	0.024893	-4.3246	1468	0.10836	-3.9858	4489
1464	MRPL33	0.024905	-7.3481	1469	0.88371	1.2356	16734
1465	KLHL42	0.024926	-4.7933	1470	0.12924	-2.2939	5166
1466	KDM5C	0.024934	-7.9575	1471	0.13769	-0.96912	5428
1467	VDAC3	0.024955	-1.2889	1472	0.29751	0.209	8732
1468	GGA2	0.024961	-8.0995	1473	0.16531	-0.45144	6195
1469	FLJ45513	0.024962	-4.9702	1474	0.29491	-0.43198	8682
1470	DEF8	0.024972	-8.0859	1475	0.59983	0.39247	13275
1471	PICK1	0.025011	-6.3807	1476	0.85738	0.01953	16258
1472	RNF24	0.025021	-7.0037	1477	0.12613	-3.7328	5052
1473	MRPS34	0.025031	-8.7654	1478	0.24959	-1.1753	7894
1474	SEMG2	0.025079	-1.5289	1479	0.96396	1.3893	18350
1475	SLC8B1	0.025086	-1.5716	1480	0.51432	0.16298	12344
1476	CSN2	0.025156	-1.393	1481	0.42093	0.79542	10790
1477	PAK7	0.025188	-5.1393	1482	0.45432	0.19993	11334
1478	ZFP30	0.025196	-7.5539	1483	0.62807	0.1069	13524
1479	PPIL1	0.0252	-1.551	1484	0.44883	-0.35654	11231
1480	CCDC66	0.025205	-2.578	1485	0.49838	0.599	12072
1481	PDZK1IP1	0.025213	-4.5809	1486	0.90597	0.45068	17190
1482	PDZD4	0.025233	-1.035	1487	0.17387	-0.99007	6430
1483	CXorf49B	0.025233	-7.9503	1488	0.076679	-3.1347	3460
1484	OR5A2	0.025244	-2.3295	1489	0.0084437	-0.23969	616
1485	GRIA1	0.025273	-4.854	1490	0.0022424	-8.9624	176
1486	CNR2	0.025315	-5.3606	1491	0.78486	0.70721	15199
1487	GRIN2B	0.025337	-8.8952	1492	0.030131	-8.0989	1798
1488	SDK2	0.025425	-7.6142	1493	0.98506	0.6593	18783
1489	NDUFA4	0.025433	-8.9498	1494	0.033035	-1.2958	1906
1490	GALNT6	0.025441	-8.0524	1495	0.99705	1.7684	19033
1491	YIPF7	0.025454	-0.7819	1496	0.15089	-0.93197	5806
1492	NRN1	0.025472	-1.254	1497	0.011705	-1.1375	809
1493	EXD2	0.025479	-8.8921	1498	0.87064	3.3366	16494
1494	SUPT4H1	0.025479	-8.8921	1499	0.0062234	-9.0674	471
1495	FBN2	0.025479	-8.8921	1500	0.34222	-0.15693	9494
1496	ATF2	0.025527	-7.1353	1501	0.011575	-4.0984	804
1497	ATP6AP1	0.025528	-8.4476	1502	0.44708	3.2912	11195
1498	LRRC42	0.025532	-5.0942	1503	0.22145	0.042381	7385
1499	TFPT	0.025561	-0.98509	1504	0.5282	-0.24266	12590
1500	ANKRD7	0.025596	-1.5463	1505	0.024984	-4.4704	1552
1501	MSMO1	0.025596	-7.4655	1506	0.10704	-1.0356	4433
1502	TSEN54	0.025615	-0.5882	1507	0.75613	0.58684	14852
1503	NUDT19	0.025619	-3.2736	1508	0.0011558	-0.88421	93
1504	SLC17A1	0.025637	-7.9217	1509	0.49521	0.43653	12023
1505	MS4A10	0.025652	-8.8889	1510	0.416	0.43571	10708
1506	LCN6	0.025695	-2.35	1511	0.66459	0.88628	13864
1507	KLHL33	0.025709	-7.0509	1512	0.080842	-3.0279	3602
1508	HLA-B	0.02578	-5.3503	1513	0.81583	0.80389	15632
1509	CDRT4	0.025785	-0.12978	1514	0.89957	1.7046	17069
1510	PURG	0.025786	-8.232	1515	0.88549	1.1444	16768
1511	RPN1	0.025868	-7.5751	1516	0.89482	0.66853	16970
1512	TMEM217	0.025871	-0.14547	1517	0.11855	-1.2526	4798
1513	SGK3	0.025903	-1.387	1518	0.23951	-0.035237	7714
1514	CMBL	0.025915	-4.7892	1519	0.033222	-1.2286	1915
1515	PDE6A	0.025927	4.7723	1520	0.49612	0.71519	12037
1516	LAMA4	0.02593	-4.7602	1521	0.33386	1.4608	9358
1517	PHF11	0.025934	-1.61	1522	0.60406	0.69195	13323
1518	RNF225	0.025971	-7.3366	1523	0.17648	0.39165	6494
1519	NRBP1	0.026013	0.2244	1524	0.99422	4.6044	18973
1520	SYNJ1	0.026013	-4.7174	1525	0.13929	-1.0369	5484
1521	PRDM7	0.026075	-1.2768	1526	0.020622	-2.9117	1336
1522	MPV17	0.026087	-7.8533	1527	0.7883	4.37	15240
1523	ZNF544	0.02611	-1.2002	1528	0.48274	0.43233	11782
1524	NETO2	0.026148	6.7641	1529	0.42923	0.3584	10917
1525	CD300C	0.026155	-1.4692	1530	0.93052	0.58323	17675
1526	MYLK4	0.026155	-4.0153	1531	0.80742	0.56064	15511
1527	DMGDH	0.026159	-3.3938	1532	0.04636	-4.3157	2382
1528	S100A7	0.026159	-1.0644	1533	0.25496	0.68537	7976
1529	PPP1R9B	0.026171	-7.2482	1534	0.35991	-0.24408	9790
1530	RPS19	0.026252	-7.7378	1535	0.099648	-3.9727	4199
1531	CLIP4	0.026277	-1.0625	1536	0.11771	-3.0961	4774
1532	PROX1	0.02629	-4.2952	1537	0.40795	0.90512	10572
1533	CNPY1	0.026297	-0.9107	1538	0.93341	-0.050355	17733
1534	LUZP4	0.026337	-7.1648	1539	0.44182	1.1555	11128
1535	TCEB3	0.026341	-5.1485	1540	0.81349	0.14089	15601
1536	FEM1A	0.026348	-8.8729	1541	0.10543	-0.083079	4389
1537	COMTD1	0.026348	-8.8729	1542	0.94618	0.61338	17993
1538	C7orf31	0.026348	-8.8729	1543	0.88936	0.54881	16852
1539	USP17L2	0.026352	-1.1574	1544	0.76286	0.042183	14939
1540	PLAU	0.026368	-4.254	1545	0.13632	-1.2163	5385
1541	SPANXN3	0.026382	-0.70456	1546	0.63156	-0.13832	13553
1542	NOB1	0.026383	-1.3501	1547	0.49164	0.11699	11953
1543	STAP2	0.026439	-1.6969	1548	0.40454	-0.36325	10510
1544	CXCL1	0.02651	-1.6419	1549	0.13061	-0.47632	5207
1545	SFSWAP	0.026511	-1.5223	1550	0.72972	-0.023047	14528
1546	MSANTD3	0.026516	-4.796	1551	0.79299	0.27502	15312
1547	CTSG	0.026534	-6.9845	1552	0.043166	-3.9778	2274
1548	FOXK1	0.02655	-5.2281	1553	0.34551	-0.5926	9539
1549	DOK3	0.026553	0.45023	1554	0.94187	0.49519	17904
1550	KIF1A	0.02658	-8.8696	1555	0.41264	0.60177	10639
1551	PRAME	0.02658	-8.8696	1556	0.0063607	-7.7592	482
1552	NUP205	0.026583	-5.1626	1557	0.17037	-0.91148	6335
1553	TMCO4	0.0266	-0.95657	1558	0.82413	0.34072	15753
1554	RBMS1	0.026627	-4.9752	1559	0.45616	0.11424	11362
1555	RGSL1	0.026639	-5.6718	1560	0.98172	1.268	18708
1556	HNRNPR	0.026661	-1.3844	1561	0.86444	0.28588	16376
1557	USP18	0.026683	-5.9769	1562	0.53717	-0.056503	12741
1558	DCAF12	0.026692	-1.3738	1563	0.95706	0.74742	18204
1559	SEC24C	0.026715	-8.2651	1564	0.030179	-1.0641	1800
1560	KIAA0513	0.026723	0.09889	1565	0.49488	-0.37086	12019
1561	ABCA12	0.026725	-5.5073	1566	0.045949	1.8806	2367
1562	TRIM51	0.026725	-5.107	1567	0.41661	0.11214	10722
1563	SMC2	0.02673	-8.4449	1568	0.29229	-0.9914	8630
1564	NPAP1	0.026745	-2.4681	1569	0.49885	0.042438	12078
1565	PI4KA	0.026746	-0.16054	1570	0.073835	-1.8509	3376
1566	MON1A	0.026746	-8.4621	1571	0.10481	-3.0266	4369
1567	MST1	0.026826	-5.8768	1572	0.64064	0.93586	13629
1568	SUPT5H	0.026837	-2.0538	1573	0.0031127	-2.2258	241
1569	GNPNAT1	0.026853	-1.4025	1574	0.79202	0.1786	15293
1570	DNAAF2	0.026898	-7.0237	1575	0.10927	-0.79983	4523
1571	BECN1	0.026922	3.1482	1576	0.12763	-1.3065	5104
1572	NARF	0.026925	-8.8632	1577	0.59723	0.75119	13249
1573	EGFL8	0.02696	0.76746	1578	0.10743	-0.82344	4456
1574	EGLN2	0.02713	0.060268	1579	0.76027	0.45099	14905
1575	GATAD2B	0.027178	-4.5075	1580	0.0020153	0.23806	160
1576	FEV	0.027178	-5.0791	1581	0.49005	0.67605	11922
1577	CDHR3	0.027178	0.34433	1582	0.76192	1.1276	14928
1578	OXCT1	0.027185	-4.6436	1583	0.061414	-3.6123	2918
1579	PPP1R1B	0.027201	-1.3506	1584	0.95185	0.21884	18110
1580	HCN3	0.027275	-5.6486	1585	0.031512	-4.1724	1847
1581	ROBO2	0.027302	-3.4649	1586	0.93229	1.1873	17709
1582	GPD1	0.027302	-1.4239	1587	0.11881	0.23129	4809
1583	LOC730159	0.02732	0.78862	1588	0.80606	1.2146	15489
1584	GIF	0.02732	3.6497	1589	0.018659	-4.7531	1223
1585	PROCR	0.02735	-7.6503	1590	0.81526	1.5518	15623
1586	MAD1L1	0.027356	-7.4706	1591	0.38773	-0.099214	10225
1587	CTCF	0.027362	-1.6876	1592	0.26879	-0.52769	8234
1588	NPM3	0.027366	-1.6988	1593	0.059813	0.18691	2857
1589	PIGU	0.027388	-1.0561	1594	0.35062	0.27165	9637
1590	EPS15L1	0.027399	-0.72978	1595	0.41467	-0.13321	10676
1591	AGO3	0.027405	-5.2491	1596	0.22981	1.0195	7541
1592	CXCL9	0.027408	-8.8534	1597	0.15322	-0.5119	5870
1593	TOR1A	0.027408	-8.8534	1598	0.23977	-1.0484	7717
1594	SCP2	0.027435	-4.6799	1599	0.95766	1.4603	18212
1595	OASL	0.027435	-4.7512	1600	0.84724	0.34791	16090
1596	ST3GAL5	0.027451	1.0262	1601	0.96241	0.47341	18325
1597	GRAMD2	0.027499	-7.307	1602	0.12169	-0.37718	4908
1598	SH2D2A	0.02751	-6.7915	1603	0.90705	-0.014224	17217
1599	CHD4	0.027538	-4.8746	1604	0.016102	-7.0732	1061
1600	EXOC7	0.027547	-4.0624	1605	0.92602	0.30684	17597
1601	RNF126	0.027547	-0.91233	1606	0.119	-3.638	4814
1602	TRADD	0.027552	-0.77064	1607	0.33021	-0.3253	9307
1603	ORC4	0.027553	-0.4425	1608	0.89946	0.47151	17067
1604	GCKR	0.027571	-8.8501	1609	0.1426	-0.98124	5588
1605	PDZK1	0.027571	-8.8501	1610	0.024147	-5.6096	1516
1606	USP36	0.027603	-1.4626	1611	0.142	-3.1276	5572
1607	TRIM61	0.027634	-1.3374	1612	0.50075	-0.10975	12114
1608	NOMO1	0.027643	0.51139	1613	0.13776	-2.0232	5430
1609	TMEM39A	0.027661	0.26297	1614	0.31616	-0.10999	9066
1610	BCL7A	0.027661	-0.075597	1615	0.22941	-0.81952	7534
1611	PRPF40B	0.027701	-4.9437	1616	0.70001	-0.18022	14220
1612	ST3GAL4	0.027702	-5.0512	1617	0.37268	0.74877	9996
1613	SERTAD2	0.027729	-6.6481	1618	0.5731	0.62348	13061
1614	TSHZ1	0.027771	-0.19868	1619	0.27836	-0.68261	8390
1615	VSIG10	0.027771	-0.93323	1620	0.90711	0.86312	17219
1616	MAGEA3	0.027802	-0.86816	1621	0.31879	-0.01403	9104
1617	AGAP3	0.027802	0.39923	1622	0.071365	2.1479	3285
1618	CXXC1	0.027808	-5.1053	1623	0.50116	0.020477	12119
1619	LYZL1	0.027823	-4.6847	1624	0.38329	0.24619	10161
1620	MPDU1	0.027875	-8.8436	1625	0.27718	0.044985	8366
1621	FAM196B	0.027875	-4.4958	1626	0.17434	-0.12085	6443
1622	OR2T33	0.027887	-5.0137	1627	0.19412	-0.36061	6912
1623	COA6	0.027891	-1.0156	1628	0.51368	-0.37936	12330
1624	NOA1	0.027938	-6.8058	1629	0.40418	-0.32284	10504
1625	VPS26B	0.027944	-4.9974	1630	0.75764	-0.24553	14870
1626	OVOL2	0.027946	-1.3444	1631	0.24336	1.1716	7786
1627	NUP133	0.027961	-5.6757	1632	0.025043	-2.3013	1557
1628	CSNK1G3	0.028014	-5.3397	1633	0.52132	-0.059628	12467
1629	LRRC4	0.028027	0.52323	1634	0.18414	0.30278	6686
1630	DCTPP1	0.028058	-0.55822	1635	0.039913	0.20526	2157
1631	CCDC64	0.028109	-2.7918	1636	0.021388	-0.59273	1381
1632	PDIA3	0.028116	-4.6901	1637	0.31357	-0.18789	9017
1633	CTXN3	0.028176	-0.29491	1638	0.08809	0.65649	3844
1634	C11orf54	0.028248	-1.8302	1639	0.039913	-0.38426	2156
1635	LGALS1	0.028257	0.85596	1640	0.32669	-0.76208	9248
1636	CIRBP	0.028261	-4.6304	1641	0.5222	0.28157	12481
1637	LRRC8B	0.028293	-4.4912	1642	0.89381	0.65203	16950
1638	PRPS1	0.028304	-0.50108	1643	0.54791	0.34553	12865
1639	TFAM	0.028313	-4.1042	1644	0.87179	0.94236	16516
1640	HOXB7	0.028317	-1.289	1645	0.50935	-0.29572	12262
1641	KXD1	0.028358	-9.9344	1646	0.72078	0.060598	14438
1642	BOLA1	0.028375	-4.0707	1647	0.26378	-0.65774	8145
1643	TSC22D1	0.028375	-5.7755	1648	0.16883	-0.8955	6290
1644	TGFBRAP1	0.028405	-7.8639	1649	0.93534	0.68843	17772
1645	CYP1B1	0.02841	-5.0426	1650	0.23637	0.037565	7657
1646	SUPT20HL2	0.028441	-4.4087	1651	0.7926	0.36611	15302
1647	SMIM24	0.02845	-8.1122	1652	0.65092	0.079938	13719
1648	MAGOHB	0.028483	-4.6534	1653	0.97731	2.4736	18605
1649	PUSL1	0.028483	-5.3721	1654	0.81147	0.35765	15570
1650	NUDT4	0.028496	-1.5602	1655	0.12332	-3.6826	4967
1651	GRN	0.028531	-3.7072	1656	0.64428	-0.2712	13654
1652	CCND3	0.028547	-9.9298	1657	0.78012	0.85124	15140
1653	ITGB3	0.028569	-0.38025	1658	0.79313	0.38554	15313
1654	POTEI	0.028574	-0.76818	1659	0.17786	-0.80028	6524
1655	KRTAP19-8	0.028582	0.67947	1660	0.15881	0.02872	6020
1656	SLC37A1	0.028598	-1.6976	1661	0.1071	-1.3303	4440
1657	TET3	0.028618	-0.6313	1662	0.030484	-5.2712	1811
1658	CYSLTR1	0.028634	-2.1495	1663	0.9647	1.1108	18360
1659	TBC1D17	0.028663	-4.2495	1664	0.1112	-0.97081	4578
1660	LCORL	0.028679	-1.0445	1665	0.69867	1.2121	14201
1661	ANAPC13	0.0287	-0.9283	1666	0.14118	3.6183	5539
1662	PRH2	0.028711	3.1688	1667	0.050111	-3.5695	2535
1663	HIST1H2BB	0.028722	-4.6175	1668	0.52753	-0.011813	12580
1664	EDNRA	0.02876	-1.3056	1669	0.82157	0.78602	15720
1665	IL23R	0.028812	-8.8237	1670	0.1849	-1.267	6714
1666	CATSPER4	0.028832	-8.0024	1671	0.28038	0.93965	8423
1667	MRLN	0.028836	-4.7151	1672	0.50394	0.44797	12181
1668	C2orf27A	0.02888	8.6236	1673	0.017897	-7.3394	1172
1669	COPS3	0.028889	-1.4167	1674	0.82101	-0.22966	15712
1670	CEACAM8	0.028954	-1.5018	1675	0.060238	-1.3302	2875
1671	CD1B	0.028983	-3.7336	1676	0.48605	0.42804	11841
1672	LRRC55	0.028994	-5.055	1677	0.92491	0.069425	17569
1673	RRM2	0.029002	-8.2204	1678	0.99539	1.7574	19004
1674	ATM	0.029005	-1.0318	1679	0.31938	-0.46833	9119
1675	MOGAT2	0.029007	-8.752	1680	0.12066	-3.5156	4885
1676	JMJD1C	0.029015	-4.8089	1681	0.0075052	-7.7833	554
1677	RPL10L	0.029027	-4.9959	1682	0.32326	-0.51358	9172
1678	PER2	0.029038	-5.4584	1683	0.35749	-0.36649	9745
1679	RETSAT	0.029079	3.714	1684	0.42582	1.9027	10871
1680	ZNF512	0.029079	-4.7353	1685	0.86954	1.2205	16473
1681	MICAL1	0.029115	-4.8479	1686	0.066764	-3.5445	3118
1682	RNF31	0.029122	-0.92952	1687	0.95524	0.61993	18166
1683	RUNDC1	0.029126	-4.58	1688	0.48571	0.29682	11831
1684	WAPAL	0.029154	-8.817	1689	0.12716	-1.4183	5088
1685	TCN1	0.029164	-4.0794	1690	0.67656	0.29885	13984
1686	GAB3	0.0292	-2.4814	1691	0.048159	-0.86711	2450
1687	PDCD1LG2	0.029212	-7.0042	1692	0.59124	-0.21246	13206
1688	CDH1	0.029221	-0.19348	1693	0.23451	-0.86365	7630
1689	XYLT2	0.029224	-6.2996	1694	0.65395	0.021161	13740
1690	FOXD4L6	0.029224	-5.6206	1695	0.40709	-0.20388	10550
1691	TCEAL5	0.02923	-5.528	1696	0.42289	-0.3889	10828
1692	SLCO1B7	0.029245	-1.4633	1697	0.028173	-4.9754	1724
1693	EYA4	0.029261	-4.5163	1698	0.87891	0.029074	16642
1694	ST8SIA3	0.029278	-4.628	1699	0.26289	0.42464	8126
1695	PABPC4	0.029286	-4.2413	1700	0.03251	0.32948	1886
1696	TCP11L2	0.029294	-5.0905	1701	0.89922	2.7528	17063
1697	GPS2	0.029317	-0.91084	1702	0.87785	0.48759	16612
1698	NUDT7	0.029343	-1.3993	1703	0.92353	0.085704	17552
1699	GLYR1	0.029372	-1.343	1704	0.42401	0.038154	10848
1700	MRPS5	0.029448	-1.4852	1705	0.85969	0.42047	16297
1701	AMT	0.029448	-0.51167	1706	0.85008	0.40295	16137
1702	ZNF703	0.029448	0.053018	1707	0.016373	-4.6545	1077
1703	BDKRB1	0.029448	2.9128	1708	0.29215	1.8572	8627
1704	GRAMD3	0.02946	-3.9282	1709	0.32953	0.040047	9297
1705	MTNR1B	0.029477	-0.39363	1710	0.079427	-0.23588	3555
1706	JADE1	0.029482	-8.8103	1711	0.036435	-4.8447	2036
1707	BAZ1B	0.029482	-8.8103	1712	0.058688	-3.409	2819
1708	TNFAIP8L2	0.029523	-8.6518	1713	0.81222	-0.0077	15583
1709	RGPD8	0.029579	-8.4748	1714	0.43414	0.83282	11005
1710	WDR91	0.029618	4.1525	1715	0.067007	-1.0033	3124
1711	MUS81	0.029663	-4.8505	1716	0.1959	-1.0878	6947
1712	ERN2	0.029675	0.77029	1717	0.5286	-0.29268	12596
1713	PRAMEF7	0.029682	-8.807	1718	0.29584	0.9794	8702
1714	DOK4	0.0297	-2.1582	1719	0.059292	-0.80172	2843
1715	KIRREL2	0.029732	0.16943	1720	0.092599	-0.53243	3981
1716	DIDO1	0.029807	-8.8036	1721	0.074119	-0.92027	3385
1717	METTL7A	0.029813	-5.1349	1722	0.94271	1.2315	17922
1718	SPCS1	0.02984	-8.8178	1723	0.098177	-1.1583	4154
1719	SLC7A6OS	0.029845	0.28752	1724	0.11423	0.041347	4679
1720	BCL2A1	0.029845	0.09014	1725	0.89169	-0.10489	16916
1721	TUBAL3	0.029861	-7.6726	1726	0.11518	-1.684	4706
1722	PFDN2	0.029869	-2.243	1727	0.024979	-1.8594	1551
1723	HOXD4	0.029886	-5.6732	1728	0.36663	-0.58286	9909
1724	BUB3	0.029898	-5.4853	1729	0.39254	-0.36945	10301
1725	SCARF1	0.029935	-5.1848	1730	0.89192	-0.019159	16923
1726	CBS	0.030015	-0.30213	1731	0.38019	-0.18813	10118
1727	ELL2	0.030029	-5.1055	1732	0.53572	0.17697	12719
1728	CNTF	0.030057	-8.9753	1733	0.14854	-1.5016	5735
1729	PRKCD	0.030065	-2.1098	1734	0.64245	0.78886	13644
1730	SERPINB5	0.0301	0.12736	1735	0.24255	-0.30449	7763
1731	ARHGAP40	0.0301	-0.21308	1736	0.18799	-0.5863	6798
1732	OR6C76	0.030105	-5.4161	1737	0.96863	1.7679	18434
1733	FAM65B	0.030117	-5.3251	1738	0.61187	0.57259	13388
1734	GRAP	0.030157	-7.0986	1739	0.023973	-8.3064	1508
1735	GPR153	0.030162	-4.7038	1740	0.9334	0.78715	17732
1736	P2RY11	0.030185	-4.4438	1741	0.3035	-0.067289	8835
1737	PTPRT	0.030233	-7.5247	1742	0.39567	-0.02855	10356
1738	TMPRSS2	0.03027	-4.1664	1743	0.48963	-0.27702	11914
1739	SLC6A7	0.03027	0.39674	1744	0.1044	-0.85636	4344
1740	BRAP	0.030285	-4.3532	1745	0.43735	-0.025105	11066
1741	TRAPPC1	0.030288	-8.7934	1746	0.7543	-0.0086553	14827
1742	DUPD1	0.030288	-8.7934	1747	0.865	0.51026	16388
1743	CCDC138	0.030288	-8.7934	1748	0.017204	-4.1956	1131
1744	PCDH15	0.030313	-5.7408	1749	0.89654	0.1087	17005
1745	IST1	0.030413	-3.8925	1750	0.16303	-0.73086	6134
1746	SPSB1	0.030414	-5.4762	1751	0.049586	-3.8593	2509
1747	CKS2	0.030525	0.17059	1752	0.0060357	-7.9611	459
1748	SMIM23	0.030541	-4.5749	1753	0.25285	-0.21432	7936
1749	CHPF2	0.030541	-5.1128	1754	0.48292	0.12586	11786
1750	DBF4B	0.030564	-0.56645	1755	0.14351	0.63725	5611
1751	HRH2	0.030638	-0.13196	1756	0.027002	-1.4829	1661
1752	ADGRB3	0.030648	-6.0536	1757	0.20716	-0.023768	7154
1753	RFC1	0.030651	-8.7866	1758	0.02113	-8.3978	1366
1754	TGFBR2	0.030691	-8.7201	1759	0.77165	0.71099	15035
1755	ZHX1-C8orf76	0.030695	-3.5641	1760	0.59044	0.35904	13203
1756	TSPAN17	0.03078	-1.0913	1761	0.28289	0.42434	8465
1757	SLC27A3	0.030815	-3.726	1762	0.26618	-0.30334	8183
1758	USHBP1	0.030865	0.59961	1763	0.51456	-0.37147	12351
1759	POU4F2	0.030883	-7.7933	1764	0.13658	-0.29592	5391
1760	CACUL1	0.03095	-4.5975	1765	0.52265	-0.11636	12491
1761	CD47	0.03095	-4.6428	1766	0.71122	0.95321	14344
1762	RSC1A1	0.030994	-8.7797	1767	0.19918	1.3209	7015
1763	TRPM5	0.031008	-2.2207	1768	0.24296	-0.095426	7779
1764	NEU1	0.031023	-4.8931	1769	0.10295	-3.2663	4302
1765	PTH	0.031035	-1.4699	1771	0.208	-0.53671	7168
1766	SLC12A6	0.031051	-5.8694	1772	0.13318	-2.9741	5289
1767	KIR3DL3	0.031117	-5.3159	1773	0.067742	-3.6198	3159
1768	WDR55	0.031142	-4.8413	1774	0.75443	3.7526	14831
1769	SULF2	0.031142	-4.4954	1775	0.43354	-0.35832	10991
1770	NTMT1	0.031142	-4.4914	1776	0.90049	0.24206	17094
1771	NLRC5	0.031142	-4.6318	1777	0.94119	0.54813	17888
1772	DPPA2	0.031142	-4.8432	1778	0.60919	1.852	13365
1773	DYDC2	0.031148	-0.7768	1779	0.25537	0.53428	7983
1774	LRRIQ1	0.031148	-4.3535	1780	0.56521	-0.05617	13000
1775	MPND	0.031158	-2.145	1781	0.86481	0.24465	16383
1776	NPBWR2	0.031182	3.4202	1782	0.10805	-1.1607	4480
1777	LYSMD2	0.031288	-5.5774	1783	0.064631	-0.082821	3036
1778	LPAR6	0.031288	-3.4777	1784	0.14221	-0.86662	5580
1779	NOM1	0.031309	0.95687	1785	0.16887	0.64498	6295
1780	BCAP29	0.031364	-8.7729	1786	0.085783	-4.0817	3767
1781	MTA1	0.031364	-8.7729	1787	0.33839	0.37124	9420
1782	SRP72	0.031375	-1.3366	1788	0.46597	-0.36255	11514
1783	WFDC6	0.031517	-8.7694	1789	0.10476	-1.4945	4364
1784	PLA2G2F	0.031517	-8.7694	1790	0.3302	-0.51631	9306
1785	ATG13	0.031543	-4.5018	1791	0.26718	0.1811	8210
1786	TBC1D22A	0.031564	-6.0456	1792	0.056574	-0.70684	2749
1787	NXF3	0.031573	-4.2272	1793	0.33104	0.14078	9321
1788	C4orf33	0.031575	-8.2191	1794	0.53033	0.47153	12622
1789	ADAMTS12	0.031577	-5.5574	1795	0.27951	-0.77218	8409
1790	ADAMTS6	0.031577	-5.39	1796	0.57088	0.52005	13041
1791	ZC3H7B	0.031577	-4.2428	1797	0.091048	-1.3128	3933
1792	TIAM2	0.031597	-5.5092	1798	0.32953	-0.34268	9298
1793	NIFK	0.031637	-1.8465	1799	0.017655	-5.0126	1155
1794	RAF1	0.031649	-8.7659	1800	0.31682	-0.83235	9080
1795	NR0B1	0.031671	-8.2651	1801	0.954	1.3526	18148
1796	UBR5	0.0317	-8.3275	1802	0.066207	-2.0292	3096
1797	BAG3	0.031707	-1.0581	1803	0.45363	0.0080808	11326
1798	ATRIP	0.031707	-5.11	1804	0.56512	1.1368	12997
1799	LZTS1	0.031707	-5.3398	1805	0.016386	-3.3671	1078
1800	CARTPT	0.031713	-1.54	1806	0.03712	-1.5748	2059
1801	ZMYND11	0.031752	-2.0447	1807	0.45807	-0.46772	11390
1802	YBEY	0.031771	3.3217	1808	0.049466	-4.3473	2501
1803	TSPYL6	0.031884	-0.97172	1809	0.26619	-0.47588	8184
1804	SLC17A9	0.031929	-4.3616	1810	0.098021	-1.4173	4151
1805	SPATS2	0.031947	-5.6592	1811	0.79104	0.26639	15274
1806	TMEM199	0.031961	-8.759	1812	0.05528	-7.3019	2700
1807	GALR1	0.031961	-8.759	1813	0.95206	0.49817	18117
1808	CCNL2	0.032051	-5.0692	1814	0.10258	-1.0718	4294
1809	VKORC1	0.032054	0.25724	1815	0.21099	-0.23355	7221
1810	KBTBD13	0.032054	7.4738	1816	0.35169	0.42676	9654
1811	WDR37	0.032054	-0.20602	1817	0.17138	-0.84232	6363
1812	TBX1	0.032085	-5.6501	1818	0.37913	-0.53722	10095
1813	GPR63	0.03214	-8.7555	1819	0.5431	-0.45515	12831
1814	ST14	0.032161	-0.94192	1820	0.078391	-0.57714	3520
1815	ADGB	0.032212	-4.0515	1821	0.075051	-4.0987	3422
1816	OC90	0.032221	-4.8461	1822	0.82837	0.34917	15815
1817	DFNB31	0.032246	0.88639	1823	0.27429	-1.0936	8317
1818	KLF10	0.032255	-5.3403	1824	0.54892	0.16448	12877
1819	LIG3	0.032265	-7.7727	1825	0.08757	-1.9591	3825
1820	FAM135B	0.032278	-1.1557	1826	0.12717	1.0687	5092
1821	POR	0.03228	-4.9254	1827	0.4168	-0.3525	10726
1822	ENTPD5	0.032315	-8.752	1828	0.27375	-0.3286	8308
1823	MYCBPAP	0.032315	-8.752	1829	0.43782	-0.45011	11069
1824	ZNF576	0.032323	-4.55	1830	0.19061	-0.26773	6859
1825	ZNF630	0.032352	-1.2293	1831	0.89799	0.58008	17031
1826	CCT6A	0.032352	1.6911	1832	0.27718	0.9793	8371
1827	GDF5	0.032397	-5.9233	1833	0.38931	-0.20315	10247
1828	GABBR1	0.03245	-0.07175	1834	0.52365	0.13397	12508
1829	MOG	0.03245	-3.6954	1835	0.9127	0.62115	17325
1830	EPHA3	0.03245	-2.7697	1836	0.58493	0.19739	13160
1831	PRMT7	0.032455	-8.1129	1837	0.34667	-0.60418	9562
1832	RPL10	0.03248	0.09002	1838	0.01439	-7.1198	953
1833	GLCE	0.032508	-8.7485	1839	0.98423	1.1685	18765
1834	RNF17	0.032508	-8.7485	1840	0.81621	-0.13131	15639
1835	STRC	0.032508	-8.7485	1841	0.35371	-0.077323	9684
1836	CHD1L	0.032588	-1.6444	1842	0.16134	-1.4767	6087
1837	CT47A10	0.032605	-4.8033	1843	0.51474	1.4636	12354
1838	PKD2	0.032605	-4.7791	1844	0.35303	-0.50961	9670
1839	SLC39A7	0.032676	-4.6228	1845	0.90661	0.29832	17203
1840	PDE4A	0.032761	-0.81417	1846	0.030686	-3.6571	1819
1841	WDR25	0.032775	-8.7344	1847	0.19797	-0.91063	6988
1842	LUC7L2	0.032818	-5.8201	1848	0.80264	0.60622	15442
1843	LCMT1	0.032824	-5.3052	1849	0.053016	-1.0423	2621
1844	TXNDC9	0.032874	-0.86373	1850	0.30179	-0.75334	8809
1845	AVP	0.032931	-7.3036	1851	0.70921	1.0567	14323
1846	CSF3R	0.032939	-4.5461	1852	0.0014244	-5.1812	113
1847	CEACAM4	0.032939	-3.6862	1853	0.89811	0.53835	17035
1848	SPEG	0.032958	-8.7414	1854	0.41616	-0.30432	10712
1849	SASH1	0.033003	-4.8212	1855	0.23744	-0.10536	7678
1850	C8orf89	0.033011	-8.1529	1856	0.86972	0.48878	16479
1851	ZNF439	0.033021	-5.6361	1857	0.4755	0.33641	11667
1852	TMA16	0.033061	-1.3642	1858	0.81721	0.78451	15658
1853	PPP1R1A	0.033069	-8.7359	1859	0.57428	-0.62378	13070
1854	C20orf96	0.033075	-0.81895	1860	0.96055	0.9442	18278
1855	AAAS	0.033096	-1.9373	1861	0.4285	0.0034571	10910
1856	CLUH	0.033157	1.6448	1862	0.027806	0.15844	1705
1857	BNIPL	0.033161	-8.7379	1863	0.47581	-0.42645	11676
1858	CXADR	0.033194	-4.1658	1864	0.77458	0.35866	15069
1859	FAM222B	0.033242	-4.5198	1865	0.13642	-0.78205	5389
1860	SETD4	0.033273	-4.9681	1866	0.15445	0.97834	5913
1861	LHFPL4	0.033383	-0.81577	1867	0.89981	4.3051	17074
1862	HAO1	0.033383	-0.52489	1868	0.48547	-0.63553	11826
1863	FAM120C	0.033432	-4.9888	1869	0.39818	2.5327	10401
1864	TCHHL1	0.033452	-1.4465	1870	0.61213	-0.071258	13389
1865	MAGEC2	0.033463	-2.6514	1871	0.50342	1.0145	12168
1866	MGST3	0.033553	-0.42604	1872	0.86462	0.16029	16379
1867	OR9A2	0.033559	-8.7308	1873	0.39109	0.61102	10278
1868	ARID5B	0.03356	-4.8135	1874	0.24131	-0.49479	7747
1869	RASSF5	0.03356	-5.5243	1875	0.066675	-0.36257	3111
1870	COQ10B	0.033619	-7.8919	1876	0.10037	3.7429	4231
1871	IL17C	0.033637	-5.1386	1877	0.77606	0.83902	15094
1872	NUDCD3	0.033691	-4.8483	1878	0.94081	1.0252	17877
1873	PEX5L	0.03371	-5.1499	1879	0.0019462	-6.9593	154
1874	LRRC39	0.033716	-5.5976	1880	7.5363e-05	-9.6573	8
1875	CCR7	0.033717	-4.9292	1881	0.014862	-1.4865	979
1876	TTR	0.033722	0.86406	1882	0.21849	-0.68174	7345
1877	NOP56	0.033735	-5.058	1883	0.083649	-3.3848	3707
1878	UBXN4	0.033761	-5.7555	1884	0.2426	-0.32626	7772
1879	CDCA7	0.033766	-7.9161	1885	0.30207	-0.42068	8812
1880	TPR	0.033783	-1.7639	1886	0.3182	0.5483	9098
1881	GK5	0.033807	-0.13401	1887	0.2333	-0.50897	7611
1882	SMARCC2	0.033881	-4.8834	1888	0.6538	0.56243	13735
1883	PIK3CD	0.033883	-8.4791	1889	0.32638	-0.52997	9238
1884	NIPA2	0.0339	-8.7237	1890	0.0078455	-8.2562	577
1885	FTSJ3	0.03392	-4.0312	1891	0.49151	-0.37991	11951
1886	CABLES1	0.034001	-1.7843	1892	0.71805	1.0393	14408
1887	ANKS3	0.034009	-5.3916	1893	0.0071992	-6.9147	538
1888	BCCIP	0.034016	-5.3685	1894	0.054719	-4.1547	2684
1889	RAB36	0.034078	-7.9633	1895	0.012822	-8.7146	875
1890	FUZ	0.03409	0.84024	1896	0.98562	0.75967	18798
1891	CCDC106	0.03409	-0.42736	1897	0.889	0.087853	16846
1892	B4GALNT4	0.03409	-5.7593	1898	0.35371	0.28868	9683
1893	ANPEP	0.034119	-8.7201	1899	0.0031254	-8.1969	244
1894	SEMA5B	0.034181	-0.63748	1900	0.50962	0.091453	12269
1895	ZC3H15	0.034228	-7.9991	1901	0.19681	0.52206	6967
1896	AMY2B	0.034244	-5.1893	1902	0.4206	0.55846	10781
1897	TEN1	0.034259	-0.71116	1903	0.73041	-0.1794	14536
1898	ATF7IP	0.034259	-0.37483	1904	0.54347	0.17897	12833
1899	MBD3L4	0.034259	3.4058	1905	0.071601	-3.5166	3295
1900	LIN37	0.034285	-2.2222	1906	0.61734	0.29545	13435
1901	EFHB	0.034317	-4.6927	1907	0.3484	0.14265	9591
1902	ARL3	0.034368	-4.2969	1908	0.42449	0.024193	10857
1903	SPAG5	0.034388	-5.0533	1909	0.012238	-4.3584	839
1904	INPP5A	0.0344	-0.7994	1910	0.94181	0.69986	17900
1905	CDCA5	0.034407	-5.0472	1911	0.94558	1.3573	17971
1906	EGR4	0.034457	-7.9937	1912	0.11569	-1.624	4720
1907	AGA	0.034498	-4.8567	1913	0.41766	0.02792	10735
1908	OR1Q1	0.034498	-3.6569	1914	0.9222	0.71263	17526
1909	ATAD2B	0.03457	-1.1249	1915	0.85571	0.39908	16225
1910	CNOT6L	0.03457	-4.7717	1916	0.88175	0.74926	16694
1911	CFAP126	0.034606	-2.0951	1917	0.0078013	-5.1205	574
1912	PNO1	0.03461	-4.203	1918	0.50239	0.58691	12145
1913	MUC20	0.034669	-3.9787	1919	0.34155	0.65221	9483
1914	CREB3L2	0.034671	-5.3443	1920	0.60156	0.50142	13295
1915	RPL27A	0.034678	-8.7129	1921	0.11533	-3.4989	4714
1916	RPS6KL1	0.034711	-0.32272	1922	0.77911	0.20193	15128
1917	CFD	0.034722	-4.3552	1923	0.47141	-0.49616	11606
1918	CT45A5	0.034722	-4.3069	1924	0.27105	1.0198	8262
1919	SLC24A1	0.034794	-5.6832	1925	0.48051	0.050675	11740
1920	ST8SIA5	0.034839	-2.5102	1926	0.29408	0.088393	8671
1921	TNFRSF19	0.034853	-1.4251	1927	0.59671	-0.020115	13245
1922	PAM	0.034864	-4.9746	1928	0.79776	1.4365	15363
1923	HMGCR	0.034872	-8.7093	1929	0.23813	-0.79466	7690
1924	DUSP8	0.034872	-8.7093	1930	0.26594	0.78534	8181
1925	CLEC4M	0.034999	-5.5759	1931	0.55925	0.87448	12946
1926	AK1	0.035022	-5.368	1932	0.3795	0.02309	10108
1927	KAT8	0.035041	-5.2701	1933	0.16093	-0.35712	6076
1928	SRSF2	0.035043	-8.7389	1934	0.679	0.17263	14013
1929	COLGALT1	0.035052	-0.88276	1935	0.70486	-0.57282	14268
1930	AP1S2	0.035137	-0.047548	1936	0.015181	-1.2579	1001
1931	NRG1	0.035137	7.1396	1937	0.065254	-4.6558	3060
1932	CFB	0.035137	-8.6728	1938	0.15401	-1.4357	5897
1933	ANKRD26	0.035165	-1.5696	1939	0.48108	-0.114	11754
1934	NBPF7	0.03519	-4.6097	1940	0.46235	0.35641	11459
1935	PCDHA7	0.03519	-4.3076	1941	0.51211	0.10699	12307
1936	ADAM19	0.035217	-3.1495	1942	0.38019	0.38232	10119
1937	THEM4	0.03523	-2.1009	1943	0.089378	-0.7374	3884
1938	C2orf78	0.035285	-0.035979	1944	0.16329	-0.65207	6138
1939	LAT	0.035292	-4.9893	1945	0.81681	-0.12731	15653
1940	SCN2B	0.035348	-4.9539	1946	0.9422	0.3103	17911
1941	RNASEH2A	0.03536	-0.77497	1947	0.38721	0.49506	10215
1942	SUCNR1	0.035361	-5.8849	1948	0.062685	-0.9766	2964
1943	RPL12	0.035391	-8.2541	1949	0.013842	-8.0297	924
1944	P3H2	0.0354	-2.0863	1950	0.55305	4.4551	12898
1945	ZNF12	0.035408	-1.1192	1951	0.4421	-0.13975	11132
1946	PEX12	0.035417	-4.0171	1952	0.96654	0.72796	18396
1947	MAP6	0.035433	-5.6484	1953	0.88965	1.2843	16862
1948	RPEL1	0.03553	-5.1535	1954	0.65102	1.296	13720
1949	PRPF40A	0.035554	-2.0149	1955	0.47927	-0.12778	11716
1950	OR1J2	0.035558	-2.1489	1956	0.34562	-0.2501	9545
1951	CDH11	0.035577	-2.627	1957	0.80739	0.24162	15509
1952	SRSF12	0.035605	-2.2671	1958	0.24354	-0.29726	7790
1953	ZNHIT3	0.035632	-1.302	1959	0.80344	0.58329	15456
1954	C5orf34	0.03565	-5.0644	1960	0.21634	0.33163	7316
1955	UXS1	0.03571	-8.2152	1961	0.16282	-0.32988	6124
1956	HUNK	0.035758	-5.8907	1962	0.38077	0.71673	10129
1957	CDK12	0.035784	7.2647	1963	0.51889	-0.56266	12418
1958	PAF1	0.035835	-7.119	1964	0.13178	-1.448	5236
1959	SLC2A6	0.035859	-5.2217	1965	0.4702	-0.10083	11587
1960	SAFB	0.035859	-3.8188	1966	0.11683	1.0457	4758
1961	OR4S2	0.035901	-1.847	1967	0.72272	3.8044	14462
1962	C20orf78	0.036009	-0.9769	1968	0.043643	-1.927	2289
1963	AGPAT1	0.036009	-4.8026	1969	0.39251	-0.62517	10300
1964	RPL32	0.036009	-4.4117	1970	0.039731	-1.5496	2149
1965	INMT	0.036009	-0.40451	1971	0.5394	-0.17787	12774
1966	THBD	0.03601	-8.6912	1972	0.29245	0.26363	8634
1967	SERPINC1	0.03601	-8.6912	1973	0.24536	-0.27333	7820
1968	PMCH	0.036059	-1.9299	1974	0.91904	0.35044	17455
1969	STIM2	0.036092	-5.2015	1975	0.16458	-0.26244	6174
1970	MYO10	0.036113	-0.17999	1976	0.85125	0.28735	16155
1971	P2RX7	0.036135	-4.984	1977	0.50127	0.055836	12121
1972	SEBOX	0.03622	-4.4245	1978	0.062465	-4.4031	2957
1973	TMED7-TICAM2	0.03622	-4.8613	1979	0.21181	-0.061759	7245
1974	ETHE1	0.03622	-3.726	1980	0.015745	0.54131	1037
1975	FTSJ1	0.036234	-8.6428	1981	0.92205	1.795	17522
1976	PDGFRA	0.036235	-0.84182	1982	0.66947	1.2455	13919
1977	PHC2	0.036385	-8.6839	1983	0.36723	1.0938	9917
1978	EXOG	0.03641	0.14917	1984	0.92158	0.074208	17513
1979	TMEM174	0.036432	0.17471	1985	0.82828	-0.1114	15811
1980	TAS2R50	0.036432	2.831	1986	0.068538	-0.30819	3192
1981	PRDM8	0.036498	-1.9195	1987	0.55577	-0.214	12919
1982	MPP7	0.036525	-4.614	1988	0.02202	-1.0446	1412
1983	H1F0	0.036537	-0.23437	1989	0.7601	6.6584	14903
1984	PEX13	0.036566	-8.6802	1990	0.87845	1.2137	16626
1985	AP2M1	0.036602	-4.8317	1991	0.38958	-0.22495	10255
1986	SLC25A41	0.036675	-3.1907	1992	0.061475	-0.69289	2921
1987	GGNBP2	0.036679	-4.1354	1993	0.13317	-0.70818	5286
1988	C5orf28	0.036783	-8.6765	1994	0.93197	0.18551	17701
1989	TAF4B	0.036812	-5.5612	1995	0.042544	-0.56411	2251
1990	SMG5	0.036813	-0.86192	1996	0.78511	1.0527	15200
1991	GLRB	0.036826	-2.6187	1997	0.031828	-4.7948	1861
1992	CAMK1G	0.036855	-1.4928	1998	0.25574	-0.62041	7987
1993	MEGF8	0.036855	-0.20668	1999	0.21454	-0.54353	7292
1994	KEL	0.037014	-5.2484	2000	0.53033	-0.25273	12623
1995	COMT	0.037032	-8.6728	2001	0.002789	-5.1928	217
1996	DHX8	0.037033	-8.1693	2002	0.038904	-7.7147	2116
1997	PML	0.037053	-1.6107	2003	0.6032	-0.043254	13312
1998	ZNF41	0.037053	-0.28158	2004	0.23288	-1.0016	7601
1999	POLR2K	0.037091	-4.7311	2005	0.31465	0.37464	9033
[truncated: 17,078 more rows]

[truncated: 21 more sheets: Fig 5c, Fig 5e, Fig 6a, Fig 6b, Fig 7d, Fig 8d, Fig 8e, Fig 8f, Fig 8h, Fig 8i, ED Fig 1e, ED Fig 2d, ED Fig 2e, ED Fig 3a, ED Fig 3b, ED Fig 3c, ED Fig 3d, ED Fig 3e, ED Fig 5b, ED Fig 6a …]
